# Supplementary material for: Data-driven estimation of core body temperature during physical activity under heat exposure: A systematic review and standardized evaluation
Source: Build Environ. 2026 Jun 1;297:None. doi: 10.1016/j.buildenv.2026.114591 (PMC13328076; doi:10.1016/j.buildenv.2026.114591)
Supplement: Multimedia Component 1 [file mmc1.xlsx]

## Sheet: Study after Abstract Sreening
Number	Included Study after Abstract Screening	Full text Included?(0: No; 1: Yes)	Reason
1	Individualized estimation of human core body temperature using noninvasive measurements.	1
2	Prediction of human core body temperature using non-invasive measurement methods	1
3	Estimating core body temperature using electrocardiogram signals	1
4	Wearable Personal Core Body Temperature Measurement Considering Individual Differences and Dynamic Tissue Blood Perfusion	0	not for physical activities
5	A Multi-Segmented Human Bioheat Model for Asymmetric High Temperature Environments	0	not data driven method
6	A modified Kalman filter-based model for core temperature estimation during exercise and recovery with/without personal cooling interventions	1
7	Heat flux systems for body core temperature assessment during exercise	0	It compares tools rather than data-driven modeling approaches.
8	Validity of heart rate derived core temperature estimation during simulated firefighting tasks	0	It compares tools rather than data-driven modeling approaches.
9	Prediction of Core Body Temperature from Multiple Variables	1
10	Mathematical prediction of core body temperature from environment, activity, and clothing: The heat strain decision aid (HSDA)	0	It is not a system that receives real-time physiological measurements to make online predictions
11	Interdependency of Core Temperature and Glabrous Skin Blood Flow in Human Thermoregulation Function: A Pilot Study	0	It is not a system that receives real-time physiological measurements to make online predictions
12	A practical deep learning model for core temperature prediction of specialized workers in high-temperature environments	1
13	A 3-D virtual human thermoregulatory model to predict whole-body and organ-specific heat-stress responses	0	It is not a system that receives real-time physiological measurements to make online predictions
14	Validity of a wearable core temperature estimation system in heat using patch-type sensors on the chest	0	The algorithm is used as a ‘black box’ and commercial equipment is verified. The study uses the DHF method but does not provide algorithm details.
15	Estimation of human core temperature from sequential heart rate observations	1
16	Comparison of estimated core body temperature measured with the BioHarness and rectal temperature under several heat stress conditions	0	The method is not transparent, and the article does not provide the specific implementation details of the Kalman filter model.
17	Validity of a noninvasive estimation of deep body temperature when wearing personal protective equipment during exercise and recovery	1
18	Estimation of core body temperature from skin temperature, heat flux, and heart rate using a Kalman filter	1
19	Analysis of human thermoregulatory mechanisms using 2-D computational model	0	It is not a system that receives real-time physiological measurements to make online predictions
20	Accuracy of an estimated core temperature algorithm for agricultural workers	1
21	Integrating a human thermoregulatory model with a clothing model to predict core and skin temperatures	0	It is not a data driven system that receives real-time physiological measurements to make online predictions
22	Finite element model of female thermoregulation with geometry based on medical images	0	It is not a data driven system that receives real-time physiological measurements to make online predictions
23	A geometrically accurate 3 dimensional model of human thermoregulation for transient cold and hot environments	0	It is not a data driven system that receives real-time physiological measurements to make online predictions
24	Use of thermal imagery for estimation of core body temperature during precooling, exertion, and recovery in wildland firefighter protective clothing	1
25	Relationship between core temperature, skin temperature, and heat flux during exercise in heat	1
26	Heat stroke burden and validity of wearable-derived core temperature estimation during elite military training	0	The method is not transparent, and the article does not provide the specific implementation details of the model.
27	Modelling and experimental study of thermo-physiological responses of human exercising in cold environments	0	It is not a data driven system that receives real-time physiological measurements to make online predictions
28	A 3-D whole-body human thermoregulatory model to simulate cold-induced vasodilation in the hands and feet	0	It is not a data driven system that receives real-time physiological measurements to make online predictions
29	A Low-Cost Wearable Device to Estimate Body Temperature Based on Wrist Temperature	0	not Physical Activities
30	Core body temperature estimation by eyeglass-type device: thermal analysis of radiation heat measured from caruncle	0	mechanistic model，and not physical Activity
31	A statistical model of the human core-temperature circadian rhythm	0	not for physical activities
32	Real-time core body temperature estimation from heart rate for first responders wearing different levels of personal protective equipment	1
33	A Continuously Worn Dual Temperature Sensor System for Accurate Monitoring of Core Body Temperature from the Ear Canal	0	not for physical activities
34	Computer prediction of human thermoregulatory and temperature responses to a wide range of environmental conditions	0	It is not a data driven system that receives real-time physiological measurements to make online predictions
35	A Novel Non-Invasive Thermometer for Continuous Core Body Temperature: Comparison with Tympanic Temperature in an Acute Stroke Clinical Setting	0	1.Lack of methodological transparency (Black-box / Proprietary algorithm) 2.not physical Activity
36	Mathematical model to estimate the increase in firefighters' core temperature during firefighting activity with a portable calorimeter	0	It is not a data driven system that receives real-time physiological measurements to make online predictions
37	Accuracy of Algorithm to Non-Invasively Predict Core Body Temperature Using the Kenzen Wearable Device	1
38	Concurrent validity of the CORE wearable sensor with BodyCap temperature pill to assess core body temperature during an elite women's field hockey heat training camp	0	Lack of methodological transparency (Black-box / Proprietary algorithm)The method is not transparent, and the article does not provide the specific implementation details of the model.
39	Prediction of rectal temperature from ear canal temperature	0	No predictive algorithm was developed; the study assessed the direct readings from the devices
40	Insulated skin temperature as a measure of core body temperature for individuals wearing CBRN protective clothing	1
41	Power Relative to Body Mass Best Predicts Change in Core Temperature During Exercise-Heat Stress	1
42	Bioheat modeling of elderly and young for prediction of physiological and thermal responses in heat-stressful conditions	0	no physical activities，no data driven method
43	Prediction modeling of physiological responses and human performance in the heat	0	It is not a data driven system that receives real-time physiological measurements to make online predictions
44	Tympanic membrane temperature as a measure of core temperature	0	no physical activities，no data driven method
45	Validity and reproducibility of the CALERA Research Sensor to estimate core temperature at different intensities of a cycling exercise in the heat	0	The method is not transparent, and the article does not provide the specific implementation details of the model.
46	Skin sites to predict deep-body temperature while wearing firefighters' personal protective equipment during periodical changes in air temperature	1
47	A thermoregulation model based on the physical and physiological characteristics of Chinese elderly	0	no physical activities，not data driven
48	Estimated and measured core temperature responses to high-intensity warm weather military training: implications for exertional heat illness risk assessment	1
49	Incorporating neurophysiological concepts in mathematical thermoregulation models	0	no physical activities，not data driven
50	Evaluation of a Wearable in-Ear Sensor for Temperature and Heart Rate Monitoring: A Pilot Study	0	no physical activities，not data driven
51	The validity of tympanic and exhaled breath temperatures for core temperature measurement	0	no physical activities
52	A new noninvasive technique for heat-flux-based deep body thermometry together with possible estimation of thermal resistance of the skin tissue	0	no physical activities，not data driven
53	Estimating core temperature with external devices after exertional heat stress in thermal protective clothing	0	It is not a data driven system that receives real-time physiological measurements to make online predictions
54	Validity of the estimated core temperature algorithm during real-world prolonged walking exercise under warm ambient conditions	1
55	Comparison of two mathematical models for predicted human thermal responses to hot and humid environments	0	It is not a data driven system that receives real-time physiological measurements to make online predictions
56	Evaluation of two cold thermoregulatory models for prediction of core temperature during exercise in cold water	0	It is not a data driven system that receives real-time physiological measurements to make online predictions
57	Providing statistical measures of reliability for body core temperature predictions	1
58	Comparative analysis of thermoregulation models to assess heat strain in moderate to extreme heat	0	It is not a data driven system that receives real-time physiological measurements to make online predictions
59	Predictive validity of a computer model of body temperature during exercise	0	full text not available
60	External auricle temperature enhances ear-based wearable accuracy during physiological strain monitoring in the heat	1
61	A real-time algorithm for predicting core temperature in humans	1
62	Elderly bioheat modeling: changes in physiology, thermoregulation, and blood flow circulation	0	It is not a data driven system that receives real-time physiological measurements to make online predictions
63	Development of a method for estimating oesophageal temperature by multi-locational temperature measurement inside the external auditory canal	1
64	Infrared tympanic temperature as a predictor of rectal temperature in warm and hot conditions	1
65	Development and validation of modified predicted heat strain model for various metabolic rates in hot-humid underground environments	0	It is not a data driven system that receives real-time physiological measurements to make online predictions
66	Technique for continuously monitoring core body temperatures to prevent heat stress disorders in workers engaged in physical labor	0	It is not a data driven system that receives real-time physiological measurements to make online predictions
67	Thermoregulatory model to predict physiological status from ambient environment and heart rate	0	It is not a data driven system that receives real-time physiological measurements to make online predictions
68	Validity of Skin, Oral and Tympanic Temperatures During Exercise in the Heat: Effects of Wind and Sweat	0	It is not a data driven system that receives real-time physiological measurements to make online predictions
69	A coupling system to predict the core and skin temperatures of human wearing protective clothing in hot environments	0	It is not a data driven system that receives real-time physiological measurements to make online predictions
70	Limitations of temperature measurement in the aural canal with an ear mould integrated sensor	0	It is not a data driven system that receives real-time physiological measurements to make online predictions
71	Estimation of body sites temperatures from tympanic measurements	0	no physical activities
72	Individualized model of human thermoregulation for the simulation of heat stress response	0	It is not a data driven system that receives real-time physiological measurements to make online predictions
73	Modeling physiological responses to military scenarios: initial core temperature and downhill work	0	full text not available
74	Thermoregulatory model for prediction of long-term cold exposure	0	It is not a data driven system that receives real-time physiological measurements to make online predictions
75	Prediction of the thermoregulatory response for clothed immersion in cold water	0	It is not a data driven system that receives real-time physiological measurements to make online predictions
76	The simulation of human core temperature	0	It is not a data driven system that receives real-time physiological measurements to make online predictions
77	Modelling fire-fighter responses to exercise and asymmetric infrared radiation using a dynamic multi-mode model of human physiology and results from the sweating agile thermal manikin	0	It is not a data driven system that receives real-time physiological measurements to make online predictions
78	Characterization of the pierce two-node model under exercise load by parameter optimization toward construction of a modified thermal model for persons with spinal cord injury	0	It is not a data driven system that receives real-time physiological measurements to make online predictions
79	Cross validation of USARIEM heat strain prediction models. U.S. ARMY Research Institute of Environmental Medicine	0	It is not a data driven system that receives real-time physiological measurements to make online predictions
80	Using computer-based models for predicting human thermal responses to hot and cold environments	0	It is not a data driven system that receives real-time physiological measurements to make online predictions
81	Applications of real-time thermoregulatory models to occupational heat stress: validation with military and civilian field studies	0	It is not a data driven system that receives real-time physiological measurements to make online predictions
82	Prediction of oesophageal temperatures from core temperatures measured at other sites in man	1
83	Model of human thermoregulation for intermittent regional cooling	0	full text not available
84	Core temperature measurement in man	0	full text not available
85	Heat strain models applicable for protective clothing systems: comparison of core temperature response	0	It is not a data driven system that receives real-time physiological measurements to make online predictions
86	Prediction of body temperatures during exercise in flying clothing	0	full text not available
87	Validity of the CALERA Research Sensor to Assess Body Core Temperature during Maximum Exercise in Patients with Heart Failure	0	Lack of methodological transparency (Black-box / Proprietary algorithm)
88	Evaluation of the Temple Touch Pro, a Novel Noninvasive Core-Temperature Monitoring System	0	no physical activities
89	A Novel Environment-Invariant Core Body Temperature Estimation for High Sensitivity and Specificity Fever Screening	0	no physical activities
90	Assessing rectal temperature with a novel non-invasive sensor	1
91	Prediction of Core Body Temperature Based on Skin Temperature, Heat Flux, and Heart Rate Under Different Exercise and Clothing Conditions in the Heat in Young Adult Males	1
92	Estimation of body temperature rhythm based on heart activity parameters in daily life	0	no physical activities
93	Noninvasive and Continuous Monitoring of the Core Body Temperature through the Quantitative Measurement of Blood Perfusion Rate	0	no physical activities
94	Comparison of ear-based, bladder, oral, and axillary methods for core temperature measurement	0	1.It is not a data driven system that receives real-time physiological measurements to make online predictions 2.no physical activities
95	An IR Sensor Based Smart System to Approximate Core Body Temperature	0	not data driven method
96	A six-cylinder model of human thermoregulation for general use on personal computers	0	1.It is not a data driven system that receives real-time physiological measurements to make online predictions 2.no physical activities
97	Non-invasive zero-heat-flux technology compared with traditional core temperature measurements in the emergency department	0	1.It is not a data driven system that receives real-time physiological measurements to make online predictions 2.no physical activities
98	A model to predict patient temperature during cardiac surgery	0	no physical activities
99	Effect of aerobic fitness on the validity of the Calera Research sensor to estimate core temperature during exercise	0	Lack of methodological transparency (Black-box / Proprietary algorithm)
100	Temporal scanner thermometry: a new method of core temperature estimation in ICU patients	0	no physical activities
101	Development of a numerical model to predict physiological strain of firefighter in fire hazard	0	It is not a data driven system that receives real-time physiological measurements to make online predictions
102	Development of a Wireless Health Monitoring System for Measuring Core Body Temperature from the Back of the Body	0	no physical activities
103	Free-living core body temperature monitoring using a wrist-worn sensor after COVID-19 booster vaccination: a pilot study	0	no physical activities
104	Project Coolbit: can your watch predict heat stress and thermal comfort sensation?	1
105	Reliability and Validity of the CORE Sensor to Assess Core Body Temperature during Cycling Exercise	0	Lack of methodological transparency (Black-box / Proprietary algorithm)
106	Tracking body core temperature in military thermal environments: An extended Kalman filter approach	1
107	A Non-Invasive Device to Continuously Determine Heat Strain in Humans	0	not data driven method
108	A Comparative Study of Two Ambulatory Core Temperature Assessment Methods	0	It is not a data driven system that receives real-time physiological measurements to make online predictions
109	Nonlinear mixed effects modelling for the analysis of longitudinal body core temperature data in healthy volunteers	1
110	Body temperature and heart rate relationships during submaximal bicycle ergometer exercises	1
111	Estimating Core Body Temperature Based on Human Thermal Model Using Wearable Sensors	1
112	Development of a Coherent Model for Radiometric Core Body Temperature Sensing	0	no physical activities
113	Hybrid approaches to physiologic modeling and prediction	1
114	Forecasting Human Core and Skin Temperatures: A Long-Term Series Approach	1
115	HEART-RATE AND CORE TEMPERATURE AS INDICATORS OF HEAT-STRESS DURING DEEP UNDERWATER ACTIVITY	1
116	Core body temperature estimation model with thermal contact resistance compensation	0	no physical activities
117	Urine temperature as an index for the core temperature of industrial workers in hot or cold environments	0	no physical activities
118	Simulation of human thermoregulation during water immersion: Application to an aircraft cabin water-spray system	0	1.It is not a data driven system that receives real-time physiological measurements to make online predictions 2.no physical activities
119	Estimating Core Temperature Rise During Exercise with Over-Dressing from VO2 and Skin Temperatures	0	full text not available
120	Measuring core body temperature with a non-invasive sensor	0	No data-driven algorithm proposed: This paper does not propose a new data-driven algorithm. Its research object is an existing commercial device ("Dräger" Double Sensor).
121	Validation of a human thermoregulatory model during prolonged immersion in warm water	0	1.It is not a data driven system that receives real-time physiological measurements to make online predictions 2.no physical activities
122	Predicting core temperature in humans using autoregressive model with exogenous inputs	0	full text not available
123	Uncertainty Analysis of the Core Body Temperature Under Thermal and Physical Stress Using a Three-Dimensional Whole Body Model	0	It is not a data driven system that receives real-time physiological measurements to make online prediction
124	THEORETICAL PREDICTIONS OF BODY TISSUE AND BLOOD TEMPERATURE DURING COLD WATER IMMERSION USING A WHOLE BODY MODEL	0	1.It is not a data driven system that receives real-time physiological measurements to make online predictions 2.no physical activities
125	Field validation of The Heat Strain Decision Aid during military load carriage	0	It is not a data driven system that receives real-time physiological measurements to make online prediction
126	Validation of ear canal temperature prediction model for core temperature monitoring	0	full text not available
127	Development and validation of an individualized predicted heat strain model for simulating physiological responses in various conditions	0	It is not a data driven system that receives real-time physiological measurements to make online prediction
128	Exploring on the prediction model of human skin temperature and rectal temperature under heat stress	1
129	Heat Strain Decision Aid (HSDA) accurately predicts individual-based core body temperature rise while wearing chemical protective clothing	0	It is not a data driven system that receives real-time physiological measurements to make online prediction
130	Study of perfusion based theoretical model and experimental evaluation for wearable CBT measurement	0	no physical activities
131	An extended multi-segmented human bioheat model for high temperature environments	0	It is not a data driven system that receives real-time physiological measurements to make online prediction
132	A 3-D virtual humanmodel for simulating heat and cold stress	0	It is not a data driven system that receives real-time physiological measurements to make online prediction
133	Use of Thermoregulatory Models to Evaluate Heat Stress in Industrial Environments	0	It is not a data driven system that receives real-time physiological measurements to make online prediction
134	Flexible, multimodal device for measurement of body temperature, core temperature, thermal conductivity and water content	0	no physical activities
135	A multi-segmented human bioheat model under immersed conditions	0	1.It is not a data driven system that receives real-time physiological measurements to make online predictions 2.no physical activities
136	Estimation of Human Internal Temperature from Wearable Physiological Sensors	1
137	An investigation of the suitability of Artificial Neural Networks for the prediction of core and local skin temperatures when trained with alarge and gender-balanced database	0	no physical activities
138	A multi-segmented human bioheat model for transient and asymmetric radiative environments	0	1.It is not a data driven system that receives real-time physiological measurements to make online predictions 2.no physical activities
139	New neurophysiological human thermal model based on thermoreceptor responses	0	1.It is not a data driven system that receives real-time physiological measurements to make online predictions 2.no physical activities
140	A real-time biphasic Kalman filter-based model for estimating human core temperature from heart rate measurements for application in the occupational field	1
141	Coupling of a thermal sweating manikin and a thermal model for simulating human thermal response	0	It is not a data driven system that receives real-time physiological measurements to make online prediction
142	An advanced three-dimensional thermoregulation model of the human body: Development and validation	0	It is not a data driven system that receives real-time physiological measurements to make online prediction
143	Comparison Between Experimental and Heart Rate-Derived Core Body Temperatures Using a Three-Dimensional Whole Body Model	0	It is not a data driven system that receives real-time physiological measurements to make online prediction
144	Temperature Distribution In Cylindrical Regions Of Human Body Incorporating Effect Of Age	0	It is not a data driven system that receives real-time physiological measurements to make online prediction
145	MATHEMATICAL-MODEL OF HUMAN TEMPERATURE REGULATORY SYSTEM - TRANSIENT COLD-EXPOSURE RESPONSE	0	It is not a data driven system that receives real-time physiological measurements to make online prediction
146	A new empirical approach for predicting heat strain in workers exposed to hot indoor environments	0	It is not a data driven system that receives real-time physiological measurements to make online prediction
147	A modified multi-node human thermoregulation model with improved sweating response to simulate human physiological behaviours in warm and hot environments	0	It is not a data driven system that receives real-time physiological measurements to make online prediction
148	Thermal model of human body fitted with individual characteristics of body temperature regulation	0	no physical activities
149	A multi-segmented human bioheat model for cold and extremely cold exposures	0	1.It is not a data driven system that receives real-time physiological measurements to make online predictions 2.no physical activities
150	Computational estimation of body temperature and sweating in the aged during passive heat exposure	0	1.It is not a data driven system that receives real-time physiological measurements to make online predictions 2.no physical activities
151	Computer modelling of heat strain responses of exercising personnel in tropical climate	0	It is not a data driven system that receives real-time physiological measurements to make online prediction
152	A global bioheat model with self-tuning optimal regulation of body temperature using Hebbian feedback covariance learning	0	It is not a data driven system that receives real-time physiological measurements to make online prediction
153	Modeling of Gender Differences in Thermoregulation	0	It is not a data driven system that receives real-time physiological measurements to make online prediction
154	The predicted heat strain model considering wet and dynamic thermal insulation for thermal protective clothing: Modification and validation analysis	0	It is not a data driven system that receives real-time physiological measurements to make online prediction
155	A validation study on the thermal simulation of the human body-clothing-environment system through wear trials	0	It is not a data driven system that receives real-time physiological measurements to make online prediction
156	Wearable Sensors Based Human Core Body Temperature Computing Method	0	no physical activities
157	FDTD Computation of Temperature Elevation in Human Body for RF Far-Field Exposure	0	It is not a data driven system that receives real-time physiological measurements to make online prediction
158	Individualized Short-Term Core Temperature Prediction in Humans Using Biomathematical Models	1
159	Robust Body Temperature Estimation for Smartwatch using Ensemble of DL Models	0	no physical activities
160	Compact Dual-Band On-Body Near Field Antenna With Reflector for Measuring Deep Core Temperature	0	no physical activities
161	Computed and Measured Core Temperature of Patients With Heatstroke Transported From Their Homes via Ambulance	0	1.It is not a data driven system that receives real-time physiological measurements to make online predictions 2.no physical activities
162	Regularization of Body Core Temperature Prediction during Physical Activity	1
163	Estimation of human core temperature from heart rate: a preliminary study for application in occupational field	1
164	A novel compact microwave radiometric sensor to noninvasively track deep tissue thermal profiles	0	1.It is not a data driven system that receives real-time physiological measurements to make online predictions 2.no physical activities
165	Human Core Temperature Prediction for Heat-Injury Prevention	1
166	Estimation of Circadian Body Temperature Rhythm Based on Heart Rate in Healthy, Ambulatory Subjects	0	no physical activities
167	Body Core Temperature Estimation Using New Compartment Model With Vital Data From Wearable Devices	1
168	Development of thermal model in a child and its application to dosimetry due to RF whole-body exposures	0	1.It is not a data driven system that receives real-time physiological measurements to make online predictions 2.no physical activities
169	Reference-Free Calibration for Wearable Core Body Temperature Sensor Based on Single-Heat-Flux Method	0	no physical activities
170	Multi-layer RF tissue phantoms for mimicking a human core	0	1.It is not a data driven system that receives real-time physiological measurements to make online predictions 2.no physical activities
171	A Model of Shivering Thermogenesis Based on the Neurophysiology of Thermoreception	0	no physical activities
172	Mathematical model for temperature distribution in cylindrical human body	0	1.It is not a data driven system that receives real-time physiological measurements to make online predictions 2.no physical activities
173	Multisensing Wearables for Real-Time Monitoring of Sweat Electrolyte Biomarkers During Exercise and Analysis on Their Correlation With Core Body Temperature	1
174	Thermal Imaging Body Temperature Estimation Independent of Environmental Conditions and Individual Variations	0	no physical activities
175	A Core Body Temperature Retrieval Method for Microwave Radiometry When Tissue Permittivity is Unknown	0	1.It is not a data driven system that receives real-time physiological measurements to make online predictions 2.no physical activities
176	Accurate Core Body Temperature Prediction for Infrared Thermography Considering Ambient Temperature and Personal Features	0	no physical activities
177	Estimation of Temperature Distribution in Biological Tissue by Analytic Solutions of Pennes' Equation	0	1.It is not a data driven system that receives real-time physiological measurements to make online predictions 2.no physical activities
178	A new heat-warning-system based on a wireless body area network for protecting firefighters in indoor operations	0	No data-driven algorithm proposed: This paper does not propose a new data-driven algorithm.
179	A nonintrusive temperature measuring system for estimating deep body temperature in bed	0	no physical activities
180	Functional regression for data fusion and indirect measurements of physiological variables collected by wearable sensor systems and indirect calorimetry	1
181	Modelling the SAR and thermoregulatory response during far-field RF exposure	0	1.It is not a data driven system that receives real-time physiological measurements to make online predictions 2.no physical activities
182	Modeling of Thermal Processes in Human Skin Layers When Measuring a Heat Flux Density	0	1.It is not a data driven system that receives real-time physiological measurements to make online predictions 2.no physical activities
183	Non-intrusive Human Body Temperature Acquisition and Monitoring System	0	No data-driven algorithm proposed: This paper does not propose a new data-driven algorithm. 2. No physical activities
184	Computer model for heat stress prediction during physical activity	0	It is not a data driven system that receives real-time physiological measurements to make online prediction
185	A Comparative Study of 2D and 3D Deep Learning Networks for Human Body Models Temperature Prediction*	0	no physical activities
186	A circuit simulating method for heat transfer mechanism in human body	0	It is not a data driven system that receives real-time physiological measurements to make online prediction
187	Dynamics of Physiological Responses During Long Distance Run: Modelling	0	It is not a data driven system that receives real-time physiological measurements to make online prediction
188	Contrast study and parameter modification of two mathematical models of human thermal regulation	0	It is not a data driven system that receives real-time physiological measurements to make online prediction
189	Risk Management of Heatstroke Based on Fast Computation of Temperature and Water Loss Using Weather Data for Exposure to Ambient Heat and Solar Radiation	0	It is not a data driven system that receives real-time physiological measurements to make online prediction
190	An individualized human thermoregulation model based on Tanabe's 65MN	0	It is not a data driven system that receives real-time physiological measurements to make online prediction
191	Estimating resting core temperature using heart rate	0	no physical activities

## Sheet: Included Studies
Included in the benchmark validation? (0: No; 1: Yes)	Number	Title	Author	Year	Participant description	Group size	Participant number	Sex distribution	Age(±SD)	Body mass(±SD)	Body height(±SD)	Experiment setting	Activity Type	Environment temperature & humidity	Clothing condition	Continuous monitoring duration	Sampling rate	Measurement devices	Reference core temperature type	Method	Algorithm category	Input variables	RMSE	MAE	MD	SD	R2
0	1	Individualized estimation of human core body temperature using noninvasive measurements	Srinivas Laxminarayan, et al.	2018	Study 1: Recruited from military and university communities.	Study 1: 60 subjects.	166	42 men, 18 women.	Study 1 (Men): 27 (6) years. Study 1 (Women): 27 (5) years.	Study 1 (Men): 85.23 (10.70) kg. Study 1 (Women): 64.64 (7.12) kg.	Study 1 (Men): 1.79 (0.07) m. Study 1 (Women): 1.66 (0.05) m.	Study 1 & 2: Standardized heat-tolerance test (HTT) involving a walk at 5 km/h on a treadmill with a 2% grade.	Walking,Cycling	Study 1: Environmental chamber set to two conditions: 40°C with 40% RH, and 22°C with 40% RH.	Study 1: Shorts and athletic shoes; women also wore a sports bra.	Study 1: 120-minute walk followed by a cooldown period of at least 20 minutes.	Study 1: Tc and Ts were recorded at 15-second intervals; HR was recorded every second. All signals were resampled to 1-minute intervals for analysis.	Study 1: Rectal probe (MEAS Temperature Probe), chest skin sensor (YSI 409B), and HR monitor (Polar Team Pro).	Study 1: Rectal temperature, via a thermometer inserted 10 cm beyond the anal sphincter.	An "individualized model" that combines a mathematical model with a Kalman filter to adapt parameters to each individual in real time.	A hybrid approach combining a first-principles macroscopic energy-balance model with a phenomenological model, adapted in real-time using a Kalman filter.	Noninvasive measurements from the individual: Heart rate (HR), skin temperature (T_s), and physical activity (A_c). Environmental variables: Ambient temperature (T_a) and relative humidity (RH).	The overall average Root Mean Squared Error (RMSE) was 0.33 (SD=0.18)°C across all 166 subjects. For core temperatures above 38.5°C, the average RMSE decreased to 0.25 (SD=0.20)°C.	Not reported in the paper.	Not reported in the paper.	Not reported in the paper.	Pearson's correlation coefficient of 0.72
					Study 2: Men, data used for retrospective analysis from the Israel Defense Forces Medical Corps.	Study 2: 96 subjects.		96 men.	Study 2 (Men): 20 (1) years.	Study 2 (Men): 74.57 (11.71) kg.	Study 2 (Men): 1.76 (0.06) m.	Study 1 & 2: Standardized heat-tolerance test (HTT) involving a walk at 5 km/h on a treadmill with a 2% grade.		Study 2: Environmental chamber set to 40°C with 40% RH.	Study 2: Not specified	Study 2: 120 minutes.	Study 2: HR and temperature data were recorded at 1-minute intervals.	Study 2: Rectal probe (YSI 401), chest skin sensor (YSI 409B), and HR monitor (Polar Team² Pro with RS800cx watch).	Study 2: Rectal temperature, via a thermometer inserted 10 cm beyond the anal sphincter.
					Study 3: Active and healthy men who were local cyclists (recreationally active to regional athletes) and not heat-acclimated.	Study 3: 10 subjects.		10 men.	Study 3 (Men): 31 (8) years.	Study 3 (Men): 80.05 (11.99) kg.	Study 3 (Men): 1.76 (0.06) m.	Study 3: Cycling on an electromagnetically braked cycle ergometer under four conditions: precooling vs. no precooling, and with vs. without fan airflow.		Study 3: Environmental chamber set to 30°C with 50% RH.	Study 3: Not specified, but subjects changed after a water bath, implying cycling attire.	Cycling trials lasted up to 120 minutes, following a 1-hour pre-protocol phase.	Study 3: All measured data were logged at 1-minute intervals.	Study 3: Esophageal/rectal thermistor (Mon-a-therm 400), 10-site skin thermistors (Type EU, Grant Instruments), and HR chest-strap (Vantage NV, Polar).	Study 3: Esophageal temperature (during pre-protocol bath) and rectal temperature (during exercise).
0	2	Prediction of human core body temperature using non-invasive measurement methods.	Niedermann R, et al.	2014	Two separate groups of healthy, physically active male students were recruited. 20 participants in total, split into two studies:	Hot environment study: 10 subjects.	20	All participants were male.	Hot environment study: 23.0 ± 3.9 years.	Hot environment study: 74.3 ± 8.3 kg.	Hot environment study: 180 ± 9 cm.	Hot environment study: Treadmill walking at 40% and 60% of VO₂ peak, with and without an external thermal radiation source.	Walking	Hot environment study: 30.0°C and 42.9% RH during exercise.	Hot environment study: A two-layered system (polyester T-shirt, cotton shorts, cotton trousers, cotton jacket).	Hot environment study: Up to 145 minutes.	Original rates were 5 seconds for heart rate and 10 seconds for temperature and heat flux. All data were subsequently reduced to 1-minute intervals for analysis.	Core Temp: Telemetric pill (CorTemp) for intestinal temperature and a rectal thermistor (MSR). Non-invasive: Skin temperature sensors (iButtons), skin heat flux sensors (Captec), and a heart rate monitor (Polar RS800).	Intestinal temperature (T_int) was measured in both studies. Rectal temperature (T_rc) was also measured in the hot environment study.	A statistical model was developed using Principal Component Analysis (PCA) to extract independent factors from physiological data, which were then used in a multiple linear regression model to predict core temperature.	Multiple Linear Regression.	The final model used six non-invasive parameters: three skin temperatures (T_u.arm, T_l.arm, T_thigh), two skin heat fluxes (HF_chest, HF_back), and heart rate.	Hot (no radiation): 0.28 ± 0.03°C. Hot (with radiation): 0.34 ± 0.07°C.	Not reported in the paper.	Hot (no radiation): 0.04 ± 0.17°C. Hot (with radiation): -0.17 ± 0.14°C.	Hot (no radiation): 0.17°C. Hot (with radiation): 0.14°C.	The R² for the overall model development was 0.72. For the validation data sets, the R² ranged from 0.70 to 0.73.
						Cool environment study: 10 subjects.		All participants were male.	Cool environment study: 24.6 ± 2.0 years.	Cool environment study: 75.1 ± 9.1 kg.	Cool environment study: 180 ± 5 cm.	Cool environment study: A 50-minute treadmill walk at 60% of VO₂ peak, followed by a 60-minute rest period.		Cool environment study: 10.1°C and 49.5% RH.	Cool environment study: A three-layered system (polyester T-shirt, polyester long-sleeve and trousers, jacket and dungarees).	Cool environment study: 120 minutes (10 min stabilization, 50 min exercise, 60 min rest).	Same	Same	Same				Cool: 0.33 ± 0.13°C.	Not reported in the paper.	Cool: 0.04 ± 0.28°C.	Cool: 0.28°C.
0	3	Estimating core body temperature using electrocardiogram signals	Kurosaka C, et al..	2022	Twelve healthy men.	12 participants.	12	All participants were male.	39.6 ± 13.4 years.	74.8 ± 14.9 kg	172.9 ± 6.1 cm	Participants performed an exercise load test on an ergometer with two separate exercise periods (18 min and 24 min) interspersed with rest periods.	Cycling	The experiment was conducted in an environmental chamber set to a temperature of 35°C and 50% humidity.	Participants wore shorts during the experiment.	The total experimental protocol was 84 minutes (rest: 6 min; exercise: 18 min; rest: 18 min; exercise: 24 min; rest: 18 min)	ECG was recorded at 1.5 kHz, while core body temperature was recorded at 10-second intervals. For analysis, the continuous data was divided into 3-minute blocks	Core Temp: A coated thermocouple (3 mm diameter) was used for rectal temperature measurement. Non-invasive: A BSM-2401 wireless electrocardiograph (Nihon Kohden Corporation) was used for ECG signals.	Rectal temperature, measured with a thermocouple inserted 15 cm from the anus.	The study developed an algorithm to estimate the amount of change in core body temperature (DeltaTemp) using multiple regression analysis. The final core temperature is calculated by cumulatively adding the estimated changes to an initial measured value.	Multiple Linear Regression	The final model requires an initial core body temperature value and uses ECG-derived Poincaré plot indexes from the current and previous time blocks (specifically SD2(i) and SD2(i-1)) and the previously estimated change in temperature (DeltaTemp(i-1))	Not reported in the paper.	Not reported in the paper.	0.023°C	±0.13°C	0.46
1	6	A modified Kalman filter-based model for core temperature estimation during exercise and recovery with/without personal cooling interventions	Rizvi IH, et al..	2022	This modeling study used existing data from two primary human trials: One trial with eight male subjects.	8 subjects.	16	8 male subjects.	21.4 ± 2.3 years.	61.8 ± 1.9 kg.	172 ± 2 cm.	70 min of treadmill walking (4.5 km/h) followed by 20 min of rest in a chair	Walking	Conducted in a climate chamber at 36 ± 0.5°C and 59 ± 5% relative humidity	Normal clothing (CON)	90 minutes (70 min exercise + 20 min recovery)	Core temperature:30 seconds; HR: Not reported	Ingestible thermometer pill; HR: Not reported	Intestinal temperature	A modified extended Kalman filter (EKF) model that uses two separate measurement models for exercise and recovery periods	Extended Kalman Filter (EKF)	Heart rate only	0.16°C	Not reported in the paper.	-0.03°C	0.16°C	Not reported in the paper.
					A second trial with eight different subjects.	8 subjects.		Gender not specified for the 8 subjects	22.7 ± 1.8 years.	63.9 ± 4.9 kg.	175 ± 4 cm.	Same.		Same.	Four different types of personal cooling clothing: PCM (clothing with phase change material), PCM + INS (clothing including PCM covered with insulating layer to prevent heat exchange between ambient and PCM), HYB (clothing with PCM and air ventilation fans named as hybrid) and HYB + INS (hybrid clothing with insulating material around PCM)	Same	Same	Same	Same
0	9	Prediction of Core Body Temperature from Multiple Variables	Richmond VL, et al.	2015	Twelve male and nine female volunteers	21 participants	21	12 males, 9 females	Male: 25.8 ± 5.1 years, Female: 24.2 ± 5.1 years	Male: 73.6 ± 11.5 kg, Female: 62.4 ± 6.1 kg	Male: 178 ± 6 cm, Female: 169 ± 3 cm	Each trial consisted of two 40-minute periods of treadmill walking at 40% VO₂max, separated by a rest period	Walking	Six different conditions were tested, with ambient temperatures ranging from 25°C to 40°C, humidity from 25% to 50%, and with or without solar radiation (600 W m⁻²)	Participants wore either a permeable (cotton coverall) or impermeable (coated nylon coverall) PPE ensemble over standardized underclothing (Lycra shorts and cotton t-shirt)	Each trial included two 40-minute exercise periods plus a variable-length rest period in between	Data was taken at 10-minute intervals for the regression analysis	Core Temp: Rectal probe (Edale Instruments), Insulated Skin Temp (T_is): Skin probes (Grant Instruments), Heart Rate (HR): Polar HR monitor (RS 800) and Equivital monitor	Rectal temperature (T_re), measured with a probe inserted 10 cm	A stepwise multiple regression analysis was used to identify the strongest predictors, and the final equation was developed and validated using a 'leave-one-out' bootstrapping method	Multiple Linear Regression	The final model included four variables: Insulated skin temperature (T_is), micro-climate temperature (T_mc), Heart Rate (HR), and a binary 'work' variable (0 for rest, 1 for exercise)	Not reported in the paper.	Not reported in the paper.	Not reported in the paper.	Reported as Standard Error of the Estimate (SEE), which is the standard deviation of the regression error. The SEE was 0.27°C	0.86
1	12	A practical deep learning model for core temperature prediction of specialized workers in high-temperature environments	Han X, et al.	2025	Twelve healthy males and one healthy female, aged 19-25, who were students	13 participants	13	12 males, 1 female	19.8 (± 0.8)years	70.1 (± 7.6)kg	1.75 (± 0.06)m	Participants performed walking exercises on a treadmill at light, moderate, and heavy intensities, with cycles of 20 minutes of exercise followed by 10 minutes of rest	Walking	Experiments were conducted at four temperatures (34°C, 36°C, 38°C, and 40°C) with humidity set at 60%	Participants wore either standardized "Uniform clothing" (short-sleeve shirt and long pants) or "Casual clothing" (short-sleeve T-shirt and shorts)	Each experimental session lasted for a continuous 60 minutes	Original sampling rates were 15s (HR), 30s (T_sk), and 1 min (T_cr). All data were resampled to one sample per minute for analysis	Core Temp: Ingestible T_cr capsule (e-Celsius, BodyCap, FR)； Skin Temp (T_sk): Wireless sensors (iButton DS1922L) at seven sites； Heart Rate (HR): Physiological monitoring shoulder strap (EQ02-B2-1-TBD, Hidalgo, UK)	Abdominal core temperature measured by an ingestible capsule	A non-invasive prediction model combining a Kalman filter (for preprocessing HR data) and a long-term sequence forecasting (LTSF) deep learning model (Informer)	Deep Learning (Informer model)	Monitored skin temperature (T_sk) and heart rate (HR). The best performing model used HR and 7-point T_sk data	0.12°C	0.09°C	0.04 ± 0.08°C	±0.08°C	0.92
1	15	Estimation of human core temperature from sequential heart rate observations	Buller MJ, et al.	2013	The model was developed using data from 17 male US Army volunteers. It was validated on data from 83 different volunteers (predominantly male) from nine separate laboratory and field studies, encompassing various hydration, clothing, and acclimation states.	A total of 100 volunteers across 10 studies: 17 for model development and 83 for validation.	100	The development set was all male. The validation set was predominantly male, with one study specified to include one female participant.	Development set: 23 ± 4 years. Validation sets: Varied across studies, generally young adults (e.g., 21-28 years).	Development set: 81.3 ± 10.8 kg. Validation sets: Varied across studies.	Development set: 1.79 ± 0.08 m. Validation sets: Varied across studies.	The dataset included a wide variety of activities: a 24-hour military field exercise (development set), intermittent treadmill exercise, cycle ergometry, road marches, and foot patrols (validation sets).	Military task	A broad range of conditions were covered, with ambient temperatures from 9°C to 47°C and relative humidity from 9% to 97%.	Various configurations were used, including shorts and t-shirt, standard military uniforms, body armor, and fully encapsulating chemical/biological protective gear.	Highly variable, ranging from 28 minutes to over 24 hours (1441 minutes) depending on the study.	Data was processed at one-minute intervals for the model.	Core Temp: Ingestible thermometer pill (Jonah Pill) and rectal probes. Heart Rate (HR): Equivital EQ02 physiological monitor.	Ingestible thermometer pill and rectal temperature.	An Extended Kalman Filter (EKF) model was developed to estimate the time course of core temperature using a series of heart rate measurements.	Extended Kalman Filter (EKF).	Heart rate only	0.30 ± 0.13°C	Not reported in the paper.	-0.03°C	±0.32°C	0.71
0(Same with 15)	17	Validity of a noninvasive estimation of deep body temperature when wearing personal protective equipment during exercise and recovery	Hunt AP, et al.	2019	Eight healthy, recreationally active males (university staff and students)	8 participants	8	All male	26.4 ± 6.0 years	77.4 ± 8.8 kg	1.8 ± 0.1 m	Participants completed three work and recovery periods on a treadmill at three different speeds (2.5, 4.0, or 5.5 km/h)	Walking	Two separate conditions were tested: Temperate: 24°C and 50% RH ; Warm-wet: 32°C and 60% RH	Participants wore an Explosive Ordnance Disposal (EOD) protective ensemble (total mass: 33.4 kg) over a chemical protective undergarment and a standardized base layer	Variable; work periods continued until an end-point criterion was met (max 60 min), followed by a recovery period until baseline levels were reached	1-minute intervals for both heart rate and gastrointestinal temperature	Core Temp: Ingestible temperature sensor (CorTemp); Heart Rate (HR): Heart rate monitor (Polar Team²)	Gastrointestinal temperature (T_GI) measured via an ingestible pill	This study validated a pre-existing model that estimates deep body temperature (ECTemp) from heart rate using an extended Kalman Filter. The validation was performed during repeated work and recovery cycles	Extended Kalman Filter (EKF)	Sequential heart rate (HR) measurements and a baseline (initial) deep body temperature value	0.32°C	0.25 ± 0.20°C	0.01°C	The overall LoA was ±0.64°C	Not reported. The paper used Lin's Concordance Coefficient (P_c) instead, which was 0.78 for the overall dataset
1	18	Estimation of core body temperature from skin temperature, heat flux, and heart rate using a Kalman filter	Welles AP, et al.	2018	Eight active duty military personnel	8 volunteers	8	Not specified.	22 ± 4 years	76.4 ± 10.7 kg	1.75 ± 0.10 m	Participants walked on a treadmill for two 60-minute periods at two different metabolic rates ( 350W and 550W), separated by a 20-minute break	Walking	Three different conditions were tested:Warm: 25°C, 50% RH; Hot-humid: 35°C, 70% RH; Hot-dry: 40°C, 20% RH	Army Combat Uniform (ACU) with Interceptor Body Armor (IBA), ballistic plates, and a Kevlar helmet	The total duration of each trial was 200 minutes	Data were recorded at 15-second intervals and averaged into 1-minute values for analysis	Core Temp: Ingestible thermometer pill (VitalSense); Skin Temp & Heat Flux: Ceramic heat flow sensors (Concept Engineering); Heart Rate (HR): Physiological status monitoring system (Equivital 1)	Ingestible thermometer pill used as a suppository	A Kalman Filter (KF) was used to estimate core body temperature from various combinations of skin temperature, heat flux, and heart rate observations	Kalman Filter (KF)	Combinations of skin temperature (T_S), heat flux (HF), and heart rate (HR) from six different body locations. The best performing models used all three variables	The best performing model (using pectoralis sensor data) had a root mean square error (RMSE) of 0.18 ± 0.04°C	Not reported in the paper.	The best performing model (using pectoralis sensor data) had a bias of -0.01 ± 0.09°C	The standard deviation of the bias for the best performing model was ±0.09°C	Not reported in the paper.
0(Same with 15)	20	Accuracy of an estimated core temperature algorithm for agricultural workers	Egbert J, et al.	2022	Pear and apple harvesters in Washington State, USA, monitored during a work shift	35 participants were included in the final analysis	35	31 males, 4 females	Not reported as mean ± SD. The cohort was stratified into age < 50 years (n=25) and age ≥ 50 years (n=10) for analysis	Not reported. The mean Body Mass Index (BMI) was 28.1 ± 4.3 kg/m²	Not reported.	This was an observational field study monitoring agricultural workers during a typical work shift of harvesting pears and apples	Working(field)	Field conditions. The mean maximum work-shift Wet-Bulb Globe Temperature (WBGT) was 27.3°C in August and 21.6°C in September	Typical work clothing: short or long-sleeved shirts under hooded sweatshirts or button-down shirts, and long pants	One full work shift, averaging 6.8 ± 1.5 hours	Original data was collected every 20 seconds. One-minute average values were computed for analysis	Core Temp: Ingestible thermometer capsules (CorTemp™); Heart Rate (HR): Polar chest band monitors; Baseline Temp: Tympanic thermometers (Braun)	Gastrointestinal temperature (CBT_gi) measured using ingestible sensors	This study evaluated the accuracy of a pre-existing algorithm (the USARIEM algorithm) by comparing its estimated core body temperature (CBT_est) to measured gastrointestinal temperature (CBT_gi)	Extended Kalman Filter (EKF)	Sequential one-minute heart rate measurements and an initial (baseline) core body temperature	0.41°C	0.32°C	-0.14°C	Reported as 95% Limits of Agreement (LoA). The overall LoA was ±0.76°C	Not reported in the paper.
0	25	Relationship between core temperature, skin temperature, and heat flux during exercise in heat	Xu X, et al.	2013	Nine active duty military personnel	9 volunteers	9	Not specified.	22 ± 4 years	76.4 ± 10.7 kg	1.75 ± 0.10 m	Each session consisted of two 1-hour treadmill walks at two different metabolic intensities ( 350 W and 540 W)	Walking	Three different conditions were tested: Warm: 25°C, 50% RH; Hot-humid: 35°C, 70% RH; Hot-dry: 40°C, 20% RH	Participants wore an Army Combat Uniform (ACU) with Interceptor Body Armor (BA), ballistic inserts, and a Kevlar helmet	Each trial lasted approximately 210 minutes, including rest, exercise, and break periods	Data were recorded every 15 seconds	Core Temp: Telemetry thermometer pill (Jonah™) used as a suppository; Skin Temp & Heat Flux: Ceramic heat flow sensors (Concept Engineering)	Rectal temperature measured via a telemetry thermometer pill used as a suppository	Multiple linear regression analyses were used to derive algorithms that estimate core temperature (T_c) from skin temperature (T_s) and heat flux (HF) at six different body sites	Multiple Linear Regression	Skin temperature (T_s) and heat flux (HF)	Not reported in the paper.	Not reported in the paper.	Not reported in the paper.	Not reported in the paper.	The coefficient of determination (R2) ranged from 0.30 to 0.88, depending on sensor location and environmental condition.
0(Same with 15)	32	Real-time core body temperature estimation from heart rate for first responders wearing different levels of personal protective equipment	Buller MJ, et al.	2015	US soldiers (US Army and US Army National Guard) participating in Chemical, Biological, Radiological, Nuclear, or Explosive (CBRNE) training events	27 participants across three different training events	27	25 males, 2 females	29.9 ± 6.4 years	82.5 ± 13.3 kg	176.7 ± 7.9 cm	This was an observational field study during three different realistic CBRNE training scenarios, including site search, decontamination, approach marches, and search and rescue operations	Military task	Varied across the three field events: Event 1: Indoors, 28-29°C, 67-69% RH; Event 2: Outdoors, 15-22°C, 36-79%; Event 3: Outdoors, 18°C, 43-85% RH	Participants wore fully encapsulating Personal Protective Equipment (PPE), including Joint Service Lightweight Integrated Suit Technology (JSLIST) uniforms and Level A suits with self-contained breathing apparatus (SCBA)	Training events were between 45 and 90 minutes in duration	Original data was collected every 15 seconds; it was reduced to 1-minute intervals for analysis by taking the median	Core Temp: Ingestible thermometer pill (Jonah Core Temperature Pill); Heart Rate (HR): Chest belt physiological monitoring system (Equivital™ EQ-02)	Core temperature measured via an ingestible thermometer pill	This study evaluated the accuracy of a pre-existing algorithm (from Buller et al., 2013) that estimates core temperature from heart rate, specifically among first responders wearing PPE	Extended Kalman Filter (EKF)	Sequential heart rate (HR) measurements and a baseline (initial) core body temperature	0.21 ± 0.11°C	Not reported in the paper.	0.02 ± 0.25°C	±0.25°C	Not reported in the paper.
0	37	Accuracy of Algorithm to Non-Invasively Predict Core Body Temperature Using the Kenzen Wearable Device	Moyen NE, et al.	2021	Data were compiled from four different studies involving 27 unique subjects (19 males, 8 females) who were not heat acclimatized	27 unique subjects, who completed a total of 52 exercise trials	27	19 males, 8 females	28.9 ± 7.8 years	75.2 ± 9.9 kg	176.1 ± 9.1 cm	A variety of exercise protocols from four studies were included, involving cycling, running, and walking at low to high intensities	Walking,running,cycling	The combined dataset covered a wide range of environmental temperatures from 13°C to 43°C	Most trials (3 of 4 studies) were conducted with minimal clothing (e.g., shorts and t-shirt). One study used impermeable clothing	Trial lengths ranged from 40 to 107 minutes	Data from the wearable device (sampled at 1-5s intervals) and ground truth measurements were aggregated and time-aligned to 1-minute intervals for analysis	Estimation Device: Kenzen wearable device worn on the upper arm, measuring heart rate (HR), skin/ambient temperature, skin/ambient humidity, and step rate; Reference Devices: Rectal probes or ingestible gastrointestinal pills	A combination of rectal probe measurements (33 trials) and gastrointestinal pill measurements (19 trials)	A machine learning algorithm was developed and validated using a leave-one-out cross-validation (LOOCV) approach. The final selected model was an Extended Kalman Filter	Extended Kalman Filter (EKF)	Real-time physiological data from the wearable device (HR, skin/ambient temp & humidity, etc.) combined with baseline anthropometric data (age, height, body mass, sex)	0.30°C	0.25°C	0.07°C	The 95% Limits of Agreement (LoA) were ±0.62°C	Not reported. The paper reports an overall Pearson correlation coefficient (r) of 0.94
0	40	Insulated skin temperature as a measure of core body temperature for individuals wearing CBRN protective clothing	Richmond VL, et al.	2013	Volunteers from three UK emergency services: Police, Fire and Rescue, and Ambulance	32 participants (11 Police, 12 Fire, 9 Ambulance)	32	Not specified.	Police: 41.1 ± 6.1 years; Fire: 37.2 ± 6.4 years; Ambulance: 35.2 ± 6.0 years	Police: 83.7 ± 9.0 kg; Fire: 82.0 ± 13.4 kg; Ambulance: 79.6 ± 12.4 kg	Police: 177.9 ± 6.9 cm; Fire: 176.2 ± 7.0 cm; Ambulance: 176.0 ± 10.2 cm	Participants performed 30-minute circuits of work-related simulations (brisk walking, stepping, carrying loads) and rest periods	Walking,multitask	Two conditions were tested: Neutral: 18°C; Hot: 30°C	Participants wore their respective service-specific, fully encapsulated Chemical, Biological, Radiological, and Nuclear (CBRN) Personal Protective Equipment (PPE)	60 minutes for Fire and Ambulance personnel; 120 minutes for Police personnel	Data was recorded every 20 seconds; analysis was performed on data taken at 10-minute intervals	Estimation Sensors: Insulated skin temperature (T_is) and micro-climate temperature (T_mc) measured with skin thermistors (Grant Instruments); Reference Device: Flexible rectal probe (Grant Instruments)	Rectal temperature (T_re)	A prediction model was developed using multiple linear regression and validated using a 'leave-one-out' bootstrapping technique	Multiple Linear Regression	The final model used insulated skin temperature (T_is) and micro-climate temperature (T_mc)	Reported as Standard Error of the Estimate (SEE). The validated model had an SEE of 0.20°C	Not reported in the paper.	Not reported in the paper.	Reported as Standard Error of the Estimate (SEE). The validated model had an SEE of 0.20°C	0.85
0	41	Power relative to body mass best predicts change in core temperature during exercise-heat stress	Gibson OR, et al.	2017	Thirty-five moderately trained, unacclimated adult males	35 participants (data from 54 trials were analyzed)	35	All male	23 ± 4 years	76.3 ± 10.1 kg	180 ± 6 cm	Participants cycled on an ergometer at a prescribed intensity (average 60 ± 9% VO₂peak) for approximately 30 minutes	Cycling	The experiment was conducted in a hot environment at 40°C and 39% relative humidity (RH)	Not specified in the paper.	The analysis was based on the first 29 ± 2 minutes of the exercise protocol	Rectal temperature, heart rate, and other variables were recorded every 5 minutes	Core Temp: Rectal thermistor (Yellow Springs Instruments); Heart Rate (HR): Telemetry-based monitor (Polar); Other: Cycle ergometer (Monark), metabolic gas analysis system (Cortex)	Rectal temperature (T_rec) measured with a thermistor inserted 10 cm	This study investigated the relationship between various exercise prescription methods and the rate of change in rectal temperature. Pearson correlations and stepwise multiple regressions were used to determine the strongest predictors	Multiple Linear Regression	Various prescription parameters were tested. The best single predictor was relative power (W·kg⁻¹). The best multiple regression model included relative power and Rating of Perceived Exertion (RPE)	Not reported in the paper.	Not reported in the paper.	Not reported in the paper.	Reported as the Standard Error of the Estimate (SEE) for the rate of change in T_rec. The SEE for the final multiple regression model was 0.682°C·h⁻¹	The final multiple regression model had an R² of 0.625 for predicting the rate of change in T_rec
1	46	Skin sites to predict deep-body temperature while wearing firefighters' personal protective equipment during periodical changes in air temperature	Kim S, et al.	2016	Eight professional male firefighters	8 participants	8	All male	38.9 ± 7.2 years	77.9 ± 10.9 kg	173.6 ± 4.5 cm	The protocol consisted of a 60-minute treadmill walk at 4.5 km·h⁻¹ (1% slope) followed by a 10-minute recovery	Walking	The air temperature was periodically fluctuated in a sine wave pattern between 29.5°C and 35.5°C, with a mean of 32.4 ± 2.2°C and 46 ± 5% RH	Participants wore firefighters' personal protective equipment (PPE) including bunker jacket and pants, hood, helmet, gloves, and boots (total mass 7.75 kg). A self-contained breathing apparatus (SCBA) was excluded	90 minutes (20 min rest + 60 min exercise + 10 min recovery)	All temperature and heart rate data were recorded every 5 seconds	Estimation Sensors: Skin temperature probes at 12 sites (LT-8A; Gram Corporation); Reference Device: Rectal temperature probe (LT-8A; Gram Corporation)	Rectal temperature (T_re), measured with a probe inserted 16 cm	The study used simple linear regression analysis to derive algorithms to predict rectal temperature from individual skin temperature measurement sites	Linear Regression	A single skin temperature reading from one of 12 sites. The forehead and chest were found to be the best predictors	Not reported in the paper.	Not reported in the paper.	Not reported in the paper.	Not reported in the paper.	The coefficient of determination (R 2 ) was the primary evaluation metric. The best models were based on the forehead (R 2 =0.826) and chest (R 2 =0.824)
0(Same with 15)	48	Estimated and measured core temperature responses to high-intensity warm weather military training: implications for exertional heat illness risk assessment	Buller MJ, et al.	2020	Twenty-one male Royal Marines recruits undergoing a final criterion test	21 participants	21	All male	21 ± 2 years	80.5 ± 7.2 kg	1.79 ± 0.05 m	A high-intensity, 14.5 km road march required to be completed in 90 minutes while carrying a 9.6 kg load	Military task	Cool and humid field conditions; two events with similar weather (average 15.4°C and 90% RH)	Standard British Military issue Multi Terrain Pattern (MTP) fatigues (long trousers and long-sleeved shirt)	The duration of the 90-minute road march	Original data was collected every 15 seconds; the estimation algorithm used 1-minute time series data	Estimation Sensors: A chest belt physiological monitoring system (Equivital EQ-02) measuring heart rate and skin temperature; Reference Device: Ingestible thermometer pill (Jonah Pill)	Core temperature (T_cr) measured via an ingestible thermometer pill	This study evaluated an updated version of the ECTemp™ algorithm (using a sigmoid curve observation model) by comparing its estimates to measured core temperature. It also analyzed differences between subjects who became very hot (HOT group) versus those who did not (WARM group)	Extended Kalman Filter	Sequential heart rate (HR) measurements and an initial estimated core temperature of 36.9°C	HOT group (T_cr＞40.0 °C): 0.37 ± 0.13°C; WARM group (T_cr< 39.5°C): 0.49 ± 0.26°C	Not reported in the paper.	HOT group: -0.10°C; WARM group: 0.34°C	HOT group: ±0.37°C; WARM group: ±0.40°C	Not reported in the paper.
0(Same with 15)	54	Validity of the estimated core temperature algorithm during real-world prolonged walking exercise under warm ambient conditions	Peggen MAG, et al.	2024	Participants of the international Nijmegen Marches, representing a diverse, general population	18 participants (after 2 exclusions)	18	11 males, 7 females	56 ± 16 years	Not reported. The mean Body Mass Index (BMI) was 24.4 ± 2.6 kg/m²	Not reported.	A real-world field study where participants walked 30, 40, or 50 km at a self-selected pace during a mass-participation event	Walking	Real-world warm ambient conditions, with the temperature increasing from 22°C to 29°C throughout the day	not specified in detail	Participants walked for an average of 549 minutes (range: 418–645 min)	Core temperature was measured every 1 minute. Heart rate was measured every 1 second and then averaged into 1-minute values for analysis	Estimation Sensors: Heart rate chest strap (HRM-Run™, Garmin); Reference Device: Ingestible telemetric temperature capsule (e-Celsius, BodyCap)	Core temperature (T_C) measured via an ingestible temperature capsule	This study evaluated the validity of the pre-existing ECTemp™ algorithm at both the group and individual level by comparing its estimates to measured core temperature using Bland-Altman analysis	Extended Kalman Filter	Sequential heart rate (HR) measurements and a fixed starting core temperature of 37.0°C	0.37 ± 0.15°C	Not reported in the paper.	0.09°C	Reported as 95% Limits of Agreement (LoA). The overall LoA for group-level data was ±0.44°C	Not reported. The paper reports a weak Pearson's correlation coefficient (r) of 0.28 for the overall dataset
0	60	External auricle temperature enhances ear-based wearable accuracy during physiological strain monitoring in the heat	Tan SCC, et al.	2024	Twenty healthy, physically active males native to Singapore	20 participants (data from 52 out of 60 trials were used for analysis)	20	All male	25 ± 3 years	Not reported. The mean Body Mass Index (BMI) was 21.7 ± 1.8	Not reported.	Participants completed three separate trials: Passive Heating (PAH): Immersion in 42°C water. Running (RUN): Treadmill run at 70% VO₂max. Walking (WALK): Brisk treadmill walk at 50% VO₂max.	Walking	PAH: Conducted in a laboratory environment. RUN & WALK: Conducted in an environmental chamber at 30.0 ± 0.2°C and 71 ± 2% RH.	PAH: Running shorts. RUN & WALK: Running attire with sports shoes.	Not specified.Each trial consisted of a baseline, a heating/exercise phase (until T_gi reached 39.5°C or for a set duration), and a recovery phase (until T_gi was below 38.0°C).	Data from the ear-based wearable was logged every second and pre-processed into 15-second averages for analysis.	Estimation Device: A modified commercial ear-based wearable measuring aural canal temperature (T_ac), external auricle temperature (T_ea), and heart rate (HR). Reference Device: Ingestible telemetric sensor (e-Celsius®, BodyCap).	Gastrointestinal temperature (T_gi) was used as the gold standard reference for core temperature.	Multiple core temperature (T_c) models were developed using linear regression, polynomial regression, and random forest regressor algorithms. Feature engineering was used to improve model inputs. The models were validated using five-fold cross-validation.	The best performing model was a Random Forest Regressor.	The best model used a combination of engineered features derived from aural canal temperature (T_ac), external auricle temperature (T_ea), heart rate (HR), and the trial phase (e.g., baseline, exercise, recovery).	0.27°C	0.20 ± 0.18°C	-0.02 ± 0.26°C	±0.26°C	Not reported. The paper reports Pearson's correlation coefficients (r) between engineered features and gastrointestinal temperature, with the best feature achieving r = 0.95.
0	63	Development of a method for estimating oesophageal temperature by multi-locational temperature measurement inside the external auditory canal	Nakada H, et al.	2017	Eleven healthy male Japanese volunteers	11 participants	11	All male	27.8 ± 8.2 years	66.4 ± 5.9 kg	172.1 ± 4.3 cm	Participants pedaled a bicycle ergometer to generate 80 W of work continuously for 45 minutes	Cycling	Four conditions were tested in a climatic chamber at 50% RH:<br>• Three ambient temperatures: 24°C, 32°C, and 40°C.<br>• One condition with heat radiation at 32°C.	Light work wear (short-sleeved shirt and shorts)	The protocol consisted of a 5-min rest, 45-min exercise, and 10-min recovery, for a total of 60 minutes	Auditory canal temperatures were recorded every 10 seconds	Estimation Device: A custom portable device measuring auditory canal temperature at three locations. Reference Device: Copper-constantan thermocouple probes for oesophageal and rectal temperatures.	Oesophageal temperature (t_es) was the primary standard; rectal temperature was also measured for comparison	Multiple linear regression equations were generated from all possible combinations of the three auditory canal temperatures, including their interaction terms, to find the best model to estimate oesophageal temperature	Multiple Linear Regression	Temperatures measured at three locations in the external auditory canal: the distal end (t_ac1), the root part (t_ac2), and the outside surface (t_ac3)	The Root Mean Squared Error (RMSE) for the best performing model was 0.113°C	Not reported in the paper.	Not reported in the paper.	Not reported in the paper.	0.904
0	64	Infrared Tympanic Temperature as a Predictor of Rectal Temperature in Warm and Hot Conditions	Hansen RD et al.	1996	Male combat soldiers from the Australian Army	8 male soldiers volunteered , with complete data obtained for 7 subjects in the hot trials.	8	Male (no female soldiers were available for testing)	22 ± 2 years	75 ± 7 kg	1.8 ± 0.03 m	Treadmill walking for 100 minutes at 5 km·h⁻¹ on a 6% slope.	Walking	Warm (W) Trial: 30°C, 60% RH Hot (H) Trial: 40°C, 30% RH	Combat uniform with webbing and filled water bottles (total weight of 7.85 kg)	100 minutes	Rectal (Tre), aural canal (Tac), and cheek (Tcheek) temperatures: 1-min intervals Tympanic (Tty) temperature: 5-min intervals during exercise	Infrared tympanic thermometer (FirstTemp Genius) Series 400 thermistors (Yellow Springs Instrument Co.)	Rectal temperature (Tre)	Infrared (IR) tympanic thermometry	Multiple Linear Regression	Tympanic temperature (Tty) Aural canal temperature (Tac) Cheek skin temperature (Tcheek)	Standard Error of Estimate (SEE) reported instead: Warm (60-100 min): 0.15°C Hot (60-100 min): 0.21°C	Not provided	Not provided	Not provided	Not provided. Correlation coefficient (r) or multiple coefficient of correlation (R) reported instead: Warm (60-100 min, Tty only): r=0.86 Warm (60-100 min, multiple regression): R=0.94 Hot (60-100 min, Tty only): r=0.69
0	82	Prediction of oesophageal temperatures from core temperatures measured at other sites in man	Gibson TM, et al.	1981	Seven healthy male volunteers	7 participants	7	All male	Not reported.	Not reported.	Not reported.	The study involved two parts: 1) Passive temperature changes induced by immersion in a hot (41°C) and then a cold (10°C) bath. 2) Slower temperature changes induced by light, intermittent exercise (100W for 10 min, 10 min rest, repeated) on a bicycle ergometer.	Cycling	The experiments were conducted in a thermoneutral environment (25°C dry bulb, 18°C wet bulb).	Immersion trial: Swimming trunks. Exercise trial: Shorts only.	The water immersion trial lasted approximately 50 minutes. The exercise trial lasted 60 minutes.	Data was recorded every 30 seconds.	Thermistors were used for oesophageal, rectal, and auditory canal temperatures. A radio-pill system was used for gastrointestinal tract temperature.	Oesophageal temperature (T_oe)	A mathematical model was derived using regression analysis to predict oesophageal temperature from measurements made at one of the other three sites (auditory canal, rectum, or gastrointestinal tract).	Linear Regression (with a rate-of-change term).	A core temperature measurement from one of the other sites (T_ac, T_re, or T_gt) and its rate of change (dT_c/dt).	The best prediction was from the auditory canal during exercise, with an RMS error of 0.1104°C. For the immersion trial, the best RMS error was 0.2874°C, also from the auditory canal.	Not reported in the paper.	Not reported in the paper.	Not reported in the paper.	Not reported in the paper.
0	90	Assessing rectal temperature with a novel non-invasive sensor	Tsadok I, et al.	2021	Seventeen healthy young males	17 participants	17	All male	25 ± 3 years	72 ± 10 kg	173 ± 5 cm	Participants completed 90 minutes of moderate exercise (walking on a treadmill at 5 km/h, 4% elevation)	Walking	The study was conducted under three different controlled climatic conditions: 30°C / 60% rh ; 34°C / 40% rh; 40°C / 40% rh	Military Battle Dress Uniform (BDU: long trousers and a long-sleeved shirt) with a cotton T-shirt and underwear	90 minutes	Original data was recorded at 1 Hz; for data analysis, averaged values of every minute were used	Estimation Device: Tcore sensor (Dräger, Germany) using dual-sensor heat flux technology, placed on the forehead and the left wrist. Reference Device: Rectal thermistor (YSI-401, Yellow Spring, USA).	Rectal temperature (T_re)	The study developed new software algorithms using MATLAB's Curve Fitting Toolbox™ to estimate rectal temperature from the Tcore sensor's two temperature outputs. The models were validated using a cross-validation algorithm.	Curve Fitting / Regression Models	Forehead Model: 0.29°C (overall); 0.23 ± 0.10°C (by subject) ; Wrist Model: 0.40°C (overall); 0.31 ± 0.14°C (by subject)	The Mean Absolute Error was: Forehead Model: 0.20 ± 0.16°C; Wrist Model: 0.27 ± 0.20°C	Forehead Model: 0.00 ± 0.25°C; Wrist Model: 0.01 ± 0.32°C	Forehead Model: ±0.25°C;Wrist Model: ±0.32°C	Not reported in the paper.	Not reported in the paper.
0	91	Prediction of Core Body Temperature Based on Skin Temperature, Heat Flux, and Heart Rate Under Different Exercise and Clothing Conditions in the Heat in Young Adult Males	Eggenberger P, et al.	2018	Thirteen healthy male participants.	13 participants	13	All male	30.9 ± 5.4 years	77.5 ± 6.1 kg	179.2 ± 6.4 cm	Cycling on an ergometer under two different conditions: Session 1: 75% of max heart rate in light athletic clothing. Session 2: 50% of max heart rate in protective firefighter clothing.	Cycling	The exercise portion was conducted in a climatic chamber at 35.4 ± 0.2°C and 56.5 ± 3.9% relative humidity. Rest periods were outside the chamber at 23.2 ± 0.3°C and 24.5 ± 1.6% RH.	Two different clothing ensembles were used: Light athletic clothing (t-shirt and shorts). Protective firefighter clothing (jacket and trousers over the athletic clothing).	Each session included a 15-min baseline rest, 15-min rest in the chamber, 20-60 min of cycling, and a 30-min recovery, for a total duration of 80-120 minutes.	0.1 Hz (one sample every 10 seconds).	Core Temp: Rectal thermometer (MSR Electronics). Estimation Sensors: Insulated and non-insulated skin temperature sensors (MSR thermistors and iButtons), skin heat flux sensors (gSKIN), and a heart rate monitor (2-lead ECG chest belt with Faros loggers).	Rectal temperature, measured with a probe inserted 10 cm.	The study developed and compared three multi-parameter prediction models: a novel 18-parameter model ("Max-Input Model"), a novel 2-parameter model ("Min-Input Model"), and a previously published 6-parameter model. Models were developed using Principal Component Analysis (PCA) and multiple linear regression.	Multiple Linear Regression.	Max-Input Model: 18 non-invasive measures, including insulated and non-insulated skin temperatures, heat fluxes, and heart rate. ; Min-Input Model: Heart rate and insulated skin temperature at the scapula.	Reported as Standard Error of the Estimate (SEE): Max-Input Model: 0.28°C. Min-Input Model: 0.29°C.	Not reported in the paper.	Max-Input Model = -0.15°C, and Min-Input Model = -0.06°C	Reported as Standard Error of the Estimate (SEE)	The R² adjusted values were: Max-Input Model: 0.70. Min-Input Model: 0.68.
0	104	Project Coolbit: can your watch predict heat stress and thermal comfort sensation?	Nazarian N, et al.	2021	Fifteen participants (seven female and eight male) were recruited for the controlled-environment study. They were evenly distributed among three categories: (1) Singaporean (or from a similar tropical climate), (2) acclimatized expatriates (>3 years stay), and (3) non-acclimatized expatriates (0–6 months stay).	15 participants	15	7 females, 8 males	The study recruited participants between the ages of 18-45.	Not specified.	Not specified.	Participants underwent a low to moderate exercise on a treadmill in a climate chamber. The experiment consisted of three stages of activity (each 15 min) corresponding to RPE of 8–9 ('fairly light'), 10–11 ('moderate'), and 12–13 ('somewhat hard').	Walking	The climate chamber was set to resemble outdoor conditions in Singapore (T_a = 27°C–29°C, RH = 70%–80%).	Not specified	The exercise portion consisted of three 15-minute stages, totaling 45 minutes of activity.	Not specified	Estimation Devices: A modified Fitbit smartwatch with two iButton sensors attached to the strap to measure air/skin temperature and humidity, along with the watch's native heart rate monitor. Reference Device: Ingested VitalSense telemetric capsules.	Body core temperature measured by ingested telemetric capsules.	A Kalman filter was employed to estimate core temperature using variables obtained from the wrist-mounted wearable sensors.	Kalman Filter (KF)	The model used sequential air and skin temperature observations at the wrist (T_a,w and T_s,w). Heart rate was also considered but the temperature-based model performed better.	0.13°C	0.1°C	0.008°C	±0.27°C	0.81
1	106	Tracking Body Core Temperature in Military Thermal Environments: An Extended Kalman Filter Approach	Seng KY, et al.	2016	Data was collected from soldier volunteers across three separate studies with different protocols, climatic conditions, and clothing.	30 subjects in total were used for model training and validation from two primary studies (Study A: 18 subjects, Study B: 16 subjects, with some overlap not fully specified). A third study with 5 subjects was used for external validation.	35	All male	Study A: 20.3 ± 1.8 years. Study B: 21.8 ± 1.2 years.	Study A: 63.5 ± 7.0 kg. Study B: 68.9 ± 11.9 kg.	Study A: 1.72 ± 0.07 m. Study B: 1.73 ± 0.04 m.	All studies involved foot marches. Study A & B were in an environmental chamber with fixed work/rest schedules. Study C was a self-paced fast march during an outfield military training event.	Military task, +working	A range of conditions were used: Study A: 31-35°C, 64-84% RH. Study B: 32°C, 66-71% RH. Study C: 32°C, 70% RH.	Military clothing was worn in all studies, including Battle Dress Uniforms and Body Armour Vests.	Study A: Three 75-minute cycles (60 min march, 15 min rest). Study B: 200 minutes total with varied work/rest. Study C: A 4km fast march.	The paper mentions that for datasets B and C, data was sampled every 5 seconds.	Core Temp: Ingestible thermometer capsule (VitalSense). Skin Temp: Skin thermistors (Squirrel or DS1922L). Heart Rate: Polar belt or Equivital EQ02 LifeMonitor.	Core temperature (Tc) measured by ingestible thermometer capsule.	An extended Kalman filter (EKF) was used. The final model was a nonlinear (cubic) state-space model using skin temperature to update the core temperature estimate, with a stage-wise, autoregressive exogenous model (incorporating heart rate) as the time update model.	Extended Kalman Filter (EKF)	Surface skin temperature (Tsk) and heart rate (HR).	The overall root mean square deviation (RMSD) against an independent dataset was 0.29°C. For cross-validation, the RMSD was 0.23°C.	Not reported in the paper.	The overall prediction bias against an independent dataset was 0.11°C. The cross-validation bias was 0.03 ± 0.21°C.	For cross-validation, the standard deviation of the bias was ±0.21°C, resulting in a Limit of Agreement (LoA) of ±0.45°C.	The paper reports a significant correlation (r) between observed and predicted Tc, with r² = 0.954 (p < 0.0001) for the combined training datasets.
0	109	Nonlinear mixed effects modelling for the analysis of longitudinal body core temperature data in healthy volunteers	Seng KY, et al.	2016	Male soldiers participating in two separate laboratory-based heat profiling studies	34 subjects in total (18 from Heat Study 1, 16 from Heat Study 2)	34	All male	The median ages for the two groups were 19 and 21.5 years, respectively	The median body weights were 61.4 kg and 68.2 kg, respectively	The median heights were 1.71 m and 1.72 m, respectively	The studies involved 12 km or 15 km foot marches with a fixed work/rest schedule on a treadmill	Walking	The experiments were performed in an environmental chamber at 32°C with 69-70% relative humidity	Battledress uniform, with or without a field pack, and different load-bearing vests	Total trial durations were up to 225 minutes and 245 minutes, respectively	5 minutes	Core Temp: Ingestible temperature capsule (VitalSense) Skin Temp: Skin thermistors (Squirrel 1000 Series or DS1922L) Heart Rate: Polar Vantage	Body core temperature (T_c) measured by an ingestible temperature capsule	The study developed a nonlinear mixed effects modeling framework to describe the dynamic changes of core temperature and its association with various covariates	Nonlinear Mixed Effects Model	Chest, upper arm, thigh, and calf skin temperature; load carried (kg); work–rest schedule; optional baseline Tc data for updating.	Population model: RMSE 0.67 °C;Mixed-effects Model 1 (Tc baseline only): RMSE 0.57 °C; Mixed-effects Model 2 (Tc baseline + Tc end-of-work): RMSE 0.29 °C;	Not reported in the paper.	Population model: MD: –0.05 °C;Mixed-effects Model 1 (Tc baseline only): MD: 0.07 °C;Mixed-effects Model 2 (Tc baseline + Tc end-of-work): MD: 0.03 °C;	Population model: SD: 0.34 °C; Mixed-effects Model 1 (Tc baseline only): SD: 0.29 °C; Mixed-effects Model 2 (Tc baseline + Tc end-of-work): SD: 0.15 °C	Not reported in the paper.
0	110	Body Temperature and Heart Rate Relationships During Submaximal Bicycle Ergometer Exercises	Tanaka M, et al.	1979	Twenty-three healthy male subjects	23 participants	23	All male	Not reported.	Not reported.	Not reported.	Participants performed submaximal exercise at approximately 80% of their VO₂max on a bicycle ergometer	Cycling	The experiment was conducted in an air-conditioned room with an ambient temperature of 21°C	Participants wore only shorts	The exercise period was 30 minutes, followed by a 30-minute recovery period	Measurements were taken every 3 minutes	Core/Skin Temp: Thermistors for rectal and skin temperatures (chest, abdomen, thigh, leg) Heart Rate (HR): Electrocardiograph (ECG)	Rectal temperature (T_re)	The study investigated the relationship between body temperature (rectal and mean body) and heart rate during exercise and recovery periods using correlation and regression analysis	Linear Regression	Heart rate,Exercise/Recovery State	Not reported in the paper.	Not reported in the paper.	Not reported in the paper.	Not reported in the paper.	Not reported for a specific prediction equation. The paper notes high correlation coefficients (r) between rectal temperature and heart rate from the 24th minute of exercise to the 21st minute of recovery.
0	111	Estimating Core Body Temperature Based on Human Thermal Model Using Wearable Sensors	Hamatani T, et al.	2014	Seven healthy male subjects	7 participants	7	All male	22-24 years (Mean: 23)	58-75 kg (Mean: 66.5)	165-178 cm (Mean: 171.5)	60 minutes of walking on a treadmill at a speed of 4 km/h	Walking	The experiment was conducted in a climatic chamber at 28°C and 50% relative humidity	Participants wore shirts, shorts, socks, and shoes	60 minutes	1 minute	Estimation Sensors: Wearable sensors including a three-axis accelerometer, thermistors on the chest and back, and a pulse sensor on an earlobe. Reference Device: Rectal thermometer.	Rectal temperature	The study proposes a method to estimate core temperature by filtering infeasible parameter sets from a two-node human thermal model. The filtering is done by comparing simulation results from the model with measurements from wearable sensors.	Mechanistic Human Thermal Model (Two-Node Model) with Parameter Filtering	Acceleration (for metabolic rate), chest and back surface temperatures, and heart rate	Not reported in the paper.	Not reported in the paper.	-0.07°C	Not reported in the paper.	Not reported in the paper.
0	113	Hybrid Approaches to Physiologic Modeling and Prediction	Oleng' N, et al.	2005	Nine volunteers	9 participants	9	Not specified.	Not specified.	Not specified.	Not specified.	The protocol consisted of four 30/10-minute cycles of moderate exercise/rest on a treadmill	Walking	Two conditions were tested: CONTROL: 20°C, 50% RH ; HUMID: 35°C, 30% RH	Not specified.	160 minutes (four 40-minute cycles)	Not specified.	Rectal thermistor, heart-rate monitor, heat-flux skin sensors, and skin-temperature thermistors	Rectal core temperature	A hybrid model system that enhances a first-principles physiological model by integrating data-driven "black-box" models (both linear autoregressive and nonlinear neural networks) to correct for the first-principles model's prediction errors	Hybrid Model (First-principles + Autoregressive / Neural Network)	The data-driven components use the error (residuals) from the first-principles model as their input to predict future errors Inputs:Core temperature history; metabolic rate; environmental conditions (air temperature, humidity, wind, radiant temperature); clothing insulation and thermal properties; body geometry and physical constants.	The Root Mean Square (RMS) error for a 20-minute prediction horizon for the hybrid autoregressive model was 0.14°C	Not reported in the paper.	Not reported in the paper.	Not reported in the paper.	Not reported in the paper.
0	128	Exploring on the prediction model of human skin temperature and rectal temperature under heat stress	Y Li, et al.	2024	Ten healthy male subjects selected from a group of 25 laborers with more than ten years of experience.	10 participants.	10	All male.	40.5 ± 4.06 years.	61.11 ± 4.17 kg.	1.68 ± 0.046 m.	Participants walked on a treadmill at a constant velocity of 0.5 m/s for 120 minutes.	Walking	The study was conducted in a climate chamber under nine different conditions, with temperatures of 35°C, 38°C, and 40°C, and relative humidity levels of 25%, 40%, and 60%.	Standardized clothing with an insulation value of 0.4 clo.	Up to 120 minutes.	1 second.	Rectal Temp: TMCx-HD thermocouple temperature probe. Skin Temp: Local skin temperatures measured and recorded by a U12-0064-channel data logger.	Rectal temperature (T_re), measured with a probe inserted 10 cm.	A theoretical linear relationship between rectal temperature and skin temperature was derived from the PHS (Predicted Heat Strain) model equations (ISO 7933). This relationship was then experimentally validated.	Linear Regression.	Skin temperature (T_sk) was used to predict rectal temperature (T_re).	Not reported in the paper.	Not reported in the paper.	Not reported in the paper.	Not reported in the paper.	Not reported in the paper.The study found a linear relationship with a coefficient of 0.73 between rectal temperature and skin temperature.
1	136	Estimation of Human Internal Temperature from Wearable Physiological Sensors	Buller MJ, et al.	2010	The model was trained on data from 38 subjects (military personnel in training and distance runners). It was then validated on 25 different physically-active subjects from various laboratory and field studies.	38 subjects for model development, 25 subjects for validation.	63	Not specified.	Not specified.	Not specified.	Not specified.	A wide variety of activities including military training events, distance running, and various laboratory and field exercises.	Military task	Varied, with ambient temperatures ranging from 20 to 40°C.	Varied, including protective clothing.	Varied, from 2 to 8 hours.	The model uses 1-minute time steps.	Core Temp: Not specified . • Estimation Sensor: Heart Rate (HR) monitor.	Not specified	A discrete Kalman filter (KF) approach was used to model internal temperature from "noisy" non-invasive observations of heart rate.	Kalman Filter (KF).	Heart Rate (HR).	0.30 ± 0.13°C.	Not reported in the paper.	0.02 ± 0.18°C.	0.18°C	Not reported in the paper.
1	140	A real-time biphasic Kalman filter-based model for estimating human core temperature from heart rate measurements for application in the occupational field	Falcone T, et al.	2024	Thirteen healthy employees (six female and seven male) of the National Institute for Insurance against Accidents at Work (INAIL), Italy.	13 participants.	13	7 males, 6 females.	47 ± 4 years.	75.5 ± 17.7 kg.	1.73 ± 0.10 m.	Participants performed three consecutive tasks in a climate chamber: (1) ascending/descending a 3-step ladder, (2) lifting a 5-kg crate, and (3) walking on a treadmill at 5 km/h.	Walking,other	The activity phase was conducted in a climate chamber at 32°C and 40% relative humidity. Rest periods were in a thermoneutral environment at 23°C.	T-shirt, shorts, and athletic shoes.	24 minutes of activity followed by a 19-minute recovery period.	Original data was collected every 15s (CT) or breath-by-breath (HR) and then averaged over 30-second windows.	Core Temp: Ingestible core body temperature sensor (CorTemp Monitoring System, HQ Inc.). Heart Rate (HR): Heart rate sensor (Polar Electro, Finland) connected to a wearable metabolic system (K4b2, Cosmed, Italy).	Ingestible core body temperature sensor (CT).	A "Biphasic Kalman filter-based (BKFB)" model was developed. The algorithm uses two different quadratic models to represent the CT-HR relationship during the increasing (up-phase) and decreasing (down-phase) phases of CT, with a threshold of 115 bpm to switch between them.	Kalman Filter (KF).	Heart Rate (HR).	0.28 ± 0.12°C.	Not reported in the paper.	Not reported in the paper.	Not reported in the paper.	The R² values for the measurement update models were 0.46 for the up-phase and 0.72 for the down-phase.
1	158	Individualized Short-Term Core Temperature Prediction in Humans Using Biomathematical Models	Gribok AV, et al.	2008	This was a modeling study that used data from two groups of military personnel: a Field study with eight Marine volunteers and a Laboratory study with nine volunteers. A third dataset from a soldier who experienced heat illness was used for testing.	18 participants in total (8 from Field study, 9 from Lab study, 1 test case).	18	Not specified.	Field study: 25 ± 3 years Lab study: Not reported.	Field study: 72 ± 8 kg Lab study: Not reported.	Field study: 174 ± 7 cm Lab study: Not reported.	Field study: A 4-day military field exercise including marches and drills. Lab study: Four 30/10-minute cycles of exercise/rest on a treadmill.	Walking,Military	Field study: 30°C. Lab study: Two conditions: CONTROL (20°C, 50% RH) and HUMID (27°C, 75% RH).	Participants wore battle-dress uniforms, with the field study group also wearing body armor and a helmet (26 kg load).	Field study: Four 10-hour days. Lab study: 160 minutes.	1 minute.	Reference Devices: Rectal thermistor, heart-rate monitor, heat-flux skin sensors, and skin-temperature thermistors.	Rectal core temperature.	This study compared three models for predicting future core temperature: 1) a first-principles physiological model (SCENARIO), 2) a purely data-driven autoregressive model, and 3) a hybrid model combining the first-principles model with a data-driven error correction component.	This study compares three algorithm types: a Mechanistic Model, a Time-Series Forecasting (Autoregressive) model, and a Hybrid Model.	The data-driven models use a time series of antecedent core temperature measurements to predict future values.	Reported as Root Mean Square (RMS) prediction error for a 20-minute horizon. The best performing model (data-driven) had an RMS error of 0.14 ± 0.03°C.	Not reported in the paper.	Not reported in the paper.	Not reported in the paper.	Not reported in the paper.
0	162	Regularization of Body Core Temperature Prediction during Physical Activity	Gribok AV, et al.	2006	Nine volunteers participating in a laboratory study.	9 participants.	9	Not specified.	Not reported.	Not reported.	Not reported.	The protocol consisted of four 30/10-minute cycles of moderate exercise/rest on a treadmill.	Walking	Two conditions were tested: CONTROL: 20°C, 50% RH ; HUMID: 27°C, 75% RH	Air permeable battle-dress uniforms (BDUs).	160 minutes.	1 minute.	Reference Devices: Rectal thermistor, heart-rate monitor, heat-flux skin sensors, and skin-temperature thermistors.	Rectal core temperature.	The study compares a first-principles physiological model (SCENARIO) to a data-driven autoregressive (AR) model. The AR model is regularized using Tikhonov's regularization to make it more robust and "portable" between subjects.	Time-Series Forecasting (Autoregressive model).	A time series of antecedent core-temperature measurements is used to predict a future core temperature value.	Reported as Root Mean Square (RMS) prediction error for a 20-minute prediction horizon. The regularized data-driven model had an RMS error of 0.14 ± 0.03°C.	Not reported in the paper.	Not reported in the paper.	Not reported in the paper.	Not reported in the paper.
0(Same with 15)	163	Estimation of human core temperature from heart rate: a preliminary study for application in occupational field	Falcone T, et al.	2022	Healthy women recruited from the employees of the INAIL Research Centre of Monte Porzio Catone, Italy	3	3	3 women	47.3±5.8 years	61.0±12.5 kg	1.63±0.09 m	Three consecutive tasks: 1) Ascending and descending a work ladder for 6 minutes; 2) Lifting a 5-kg box for 6 minutes; 3) Walking on a treadmill for 12 minutes.	Walking,multitask	Air temperature: 32°C; Relative humidity: 40%	T-shirt, shorts, and athletic shoes	24 minutes	Data was averaged over 30-second time windows	Core Temperature: Ingestible pill (CorTemp, HQ Inc.); Heart Rate & Oxygen Consumption: Wearable metabolic system (K4b2, Cosmed, Italy)	Ingestible core temperature pill	An algorithm developed by Buller et al. based on the Kalman filter	Kalman Filter (KF)	Heart rate (HR)	Not reported in the paper.	Not reported in the paper.	Not reported in the paper.	Not reported in the paper.	Not reported in the paper.
0	173	Multisensing Wearables for Real-Time Monitoring of Sweat Electrolyte Biomarkers During Exercise and Analysis on Their Correlation With Core Body Temperature	Wang et al.	2023	Three Healthy athletes	3 (2 subjects tested the printed sensor patch used for the main analysis, 1 tested a different patch)	3	Not specified	Individual ages reported: 46, 25, and 37 years	Individual heights reported: 175 cm, 179 cm, and 182 cm		Cycling on an ergocycle for a 10-minute warm-up, followed by three 30-minute phases at varying intensities (40%, 70%, 30% of Maximal Aerobic Power) with ~10-minute rest periods between phases	Cycling	24.3±0.7 °C and 43±2% relative humidity	Not specified.	The analysis was performed on two 30-minute exercise phases, for a total of 60 minutes of monitoring data per subject	All biomarker data were resampled to 2 Hz	Wearable: Custom printed patch with potentiometric sensors for sweat Na+ and K+. Reference Core Temp: Ingestible e-Celsius capsule (BodyCap). Other: HR belt (Polar), regional sweat rate monitor (Kudusmart)	Ingestible telemetric capsule	Prediction of core body temperature from biomarker data using machine learning	Random Forest Regression (RFR), Support Vector Regression (SVR), and Linear Regression (LR)	Primarily real-time sweat sodium (Na+) and potassium (K+) concentrations; other variables like heart rate (HR) and regional sweat rate (RSR) were also tested	0.02°C(achieved with the Random Forest Regression model using sweat Na+ and K+as inputs)	Not reported in the paper.	Not reported in the paper.	Not reported in the paper.	Not reported in the paper.
0	180	Functional regression for data fusion and indirect measurements of physiological variables collected by wearable sensor systems and indirect calorimetry	Gribok et al.	2013	Nine Young, generally lean, healthy, non-smoking male volunteers with no regular physical activity in the previous six months	9	9	9 men	23±1.2 years	76.2±3.61 kg	176.8±3.7 cm	Subjects completed two 48-hour sessions in a metabolic chamber, with the second day of each session including a 40-minute high-intensity resistance exercise	Multitask	Performed in a whole-room calorimeter chamber; specific temperature and humidity not stated	Not specified.	48 hours	All data were resampled to a 1-minute sampling period	Wearable: Hidalgo Equivital physiological monitor and iPro Professional Continuous Glucose Monitoring System (CGMS). Reference Core Temp: Telemetry thermometer pill.	Telemetry thermometer pill	Concurrent functional regression	Functional Regression	Heart rate (HR), respiratory rate (RR), skin temperature, and subcutaneous glucose concentration	Not reported in the paper.	Not reported in the paper.	Not reported in the paper.	Not reported in the paper.	Not reported in the paper.
