# Supplementary material for: Data-driven estimation of core body temperature during physical activity under heat exposure: A systematic review and standardized evaluation
Source: Build Environ. 2026 Jun 1;297:None. doi: 10.1016/j.buildenv.2026.114591 (PMC13328076; doi:10.1016/j.buildenv.2026.114591)
Supplement: Multimedia Component 2 [file mmc2.xlsx]

## Sheet: Studies without Benchmark
Number	Study	Model type	Input variables	Reference CBT method	Reported metrics
104	Nazarian (2021)	Kalman filter	Wrist air temperature, wrist skin temperature, humidity, heart rate	Gastrointestinal temperature	RMSE: 0.13°C; MAE: 0.10°C; MD: 0.008°C; SD: 0.27°C; R²: 0.81
37	Moyen (2021)	Hybrid model (machine-learning–based feature modeling + Extended Kalman Filter)	HR, skin/ambient temperature(upper arm), skin/ambient humidity, step rate, anthropometric data (age, height, body mass, sex)	Rectal temperature & gastrointestinal temperature	Rectal: RMSE: 0.30 °C; MAE: 0.25 °C; MD: 0.07 °C; SD: 0.32; R²: NR; gastrointestinal: RMSE: 0.29 °C; MAE: 0.26 °C; MD: 0.07 °C; SD: 0.32; R²: NR
113	Oleng' (2005)	Hybrid model (first-principles physiology model + autoregressive error-correction)	Core temperature history; metabolic rate; environmental conditions (air temperature, humidity, wind, radiant temperature); clothing insulation and thermal properties; body geometry and physical constants.	Rectal temperature	NR
158	Gribok (2008)	Hybrid model (SCENARIO physics model + autoregressive model (AR) residual correction)	Core temperature history, Metabolic rate Environmental conditions Clothing insulation parameters Physical constants	Rectal temperature（laboratory study） Gastrointestinal temperature (field study)	RMSE: (20-min prediction) Same-subject: Hybrid: 0.22 ± 0.04 °C Cross-subject: Hybrid: 0.23 ± 0.01°C
111	Hamatani (2015)	Hybrid model (Thermoregulation model (two-node model) with parameter filtering)	Wrist skin temperature, heart rate, ambient temperature, humidity, solar radiation; clothing insulation and body anthropometrics;	Rectal temperature	MD: -0.07 °C;
1	Laxminarayan (2018)	Hybrid model (physics-based energy-balance + adaptive Kalman filter)	HR, mean skin temperature, activity, ambient temperature, relative humidity	Rectal temperature	RMSE: 0.33 °C overall; MAE: NR; MD: NR; SD: NR; R²: NR
110	Tanaka (1979)	Statistical model（linear regression）	Heart rate,Exercise/Recovery State	Rectal temperature	NR
82	Gibson (1981)	Statistical model (linear regression with rate-of-change term)	Auditory canal temperature, and rate of change (dTc/dt)	Oesophageal temperature	RMSE: 0.11°C; MAE: NR; MD: NR; SD: NR; R²: NR
64	Hansen (1996)	Statistical model (multiple linear regression)	Tympanic temperature, aural canal temperature, cheek skin temperature	Rectal temperature	RMSE: 0.15°C (warm), 0.21°C (hot); MAE: NR; MD: NR; SD: NR; R²: NR
162	Gribok (2006)	Statistical model(AutoRegressive with Exogenous inputs)	Delayed core temperature; age; height; weight; body fat \%; walking speed; mean radiant temperature; relative humidity	Rectal temperature	RMSE: $\approx \mathbf{0.08^{\circ}C}$ (subject-specific); $\approx \mathbf{0.19^{\circ}C}$ (cross-subject).
180	Gribok (2013)	Statistical model (functional regression)	Heart rate, respiratory rate, skin temperature (not specified), subcutaneous glucose concentration	Gastrointestinal temperature	RMSE: NR; MAE: NR; MD: NR; SD: NR; R²:: NR
25	Xu (2013)	Statistical model (multiple linear regression)	Skin temperature ($T_{\mathrm{s}}$) and skin heat flux (HF) at six sites (forehead, sternum, pectoralis, rib, scapula, thigh)	Rectal temperature	$R^{2}$ = 0.40 (forehead), 0.75 (sternum), 0.69 (scapula), 0.60 (pectoralis), 0.70 (rib), 0.59 (thigh), 0.79 (sternum + scapula + rib)
40	Richmond (2013)	Statistical model (multiple linear regression)	Insulated neck skin temperature ($T_{\mathrm{is}}$), microclimate temperature ($T_{\mathrm{mc}}$)	Rectal temperature	RMSE: 0.20 °C R2:0.85
2	Niedermann(2014)	Statistical model (multiple linear regression + PCA feature extraction)	Skin temperatures (upper arm, lower arm, thigh); skin heat flux (chest, back); heart rate	Gastrointestinal temperature	RMSE: 0.28~°C (no radiation), $0.28\pm0.03$~°C; 0.34~°C (with radiation), $0.34\pm0.07$~°C; MD: $0.04\pm0.17$~°C (no radiation), $-0.17\pm0.14$~°C (with radiation); SD: 0.17~°C (no radiation), 0.14~°C (with radiation); R$^{2}$: 0.72 (development), 0.70--0.73 (validation)
9	Richmond (2015)	Statistical model (Multiple linear regression)	Insulated neck skin temperature (Tis), microclimate temperature (Tmc), heart rate (HR), work/rest indicator (0/1)	Rectal temperature	$R^2$: 0.82; RMSE: $0.24^{\circ}C$
109	Seng (2016)	Statistical model (nonlinear mixed-effects model)	Chest, upper arm, thigh, and calf skin temperature; load carried (kg); work–rest schedule; optional baseline Tc data for updating.	Gastrointestinal temperature	Population model: RMSE 0.67~°C; MAE: NR; MD: –0.05~°C; SD: 0.34~°C. \\ Mixed-effects Model 1 (Tc baseline only): RMSE 0.57~°C; MAE: NR; MD: 0.07~°C; SD: 0.29~°C. \\ Mixed-effects Model 2 (Tc baseline + Tc end-of-work): RMSE 0.29~°C; MAE: NR; MD: 0.03~°C; SD: 0.15~°C.
41	Gibson (2017)	Statistical model (multiple linear regression)	Relative power, Rating of Perceived Exertion, plus other exercise prescription variables screened	Rectal temperature	RMSE: NR; MAE: NR; MD: NR; SD: NR; R²: 0.625
63	Nakada (2017)	Statistical model (multiple linear regression)	Three auditory canal temperatures	Oesophageal temperature	RMSE: 0.113°C; MAE: NR; MD: NR; SD: NR; R²: 0.904
91	Eggenberger (2018)	Statistical model (PCA + Multiple Linear Regression)	Heart rate; Heat flux at sternum, scapula, and rib; Insulated skin temperatures at sternum, scapula, rib, and radial artery; Non-insulated skin temperatures at sternum, scapula, rib, radial artery, forehead, upper arm, forearm, hand, thigh, and calf.	Rectal temperature	Max-Input Model (18 inputs): RMSE= 0.28~°C; $R^{2}=0.703$.\\ Min-Input Model (2 inputs): RMSE= 0.29~°C; $R^{2}=0.677$.
90	Tsadok (2021)	Statistical model (curve fitting / regression models)	Tcore dual-sensor heat-flux temperatures (forehead and wrist)	Rectal temperature	RMSE: Forehead 0.29°C (overall), 0.23 ± 0.10°C (by subject); Wrist 0.40°C (overall), 0.31 ± 0.14°C (by subject); MAE: Forehead 0.20 ± 0.16°C, Wrist 0.27 ± 0.20°C; MD: Forehead 0.00 ± 0.25°C, Wrist 0.01 ± 0.32°C; SD: Forehead ±0.25°C, Wrist ±0.32°C; R²: NR
3	Kurosaka (2022)	Statistical model (multiple linear regression)	ECG-derived Poincaré plot features from current and previous time windows, and previously estimated temperature change	Rectal temperature	RMSE: 0.023°C; MAE: NR; MD: NR; SD: ±0.13°C; R²: 0.46
128	Li (2024)	Statistical model (Linear regression)	Skin temperature at multiple sites (Chest,Upper arm,Thigh,Calf) ; environmental parameters (air temperature, radiant temperature, humidity, air velocity).	Rectal temperature	No direct prediction accuracy metrics for CBT estimation were reported (RMSE, MAE, bias not provided).
173	Wang (2023)	Machine learning model (Random Forest Regression)	Sweat sodium concentration, sweat potassium concentration, heart rate, regional sweat rate	Gastrointestinal temperature	RMSE: 0.02°C; MAE: NR; MD: NR; SD: NR; R²: NR
60	Tan (2024)	Machine learning model (Random Forest Regression)	Aural canal temperature, external auricle temperature, heart rate, trial phase information (baseline, exercise, recovery)	Gastrointestinal temperature	RMSE: 0.27°C; MAE: 0.20 ± 0.18°C; MD: −0.02 ± 0.26°C; SD: ±0.26°C; R²: NR

## Sheet: Studies with Benchmark
Number	Study	Model type	Model details	Input variables	Reference CBT method	Reported metrics	Continuous Tracking Metrics(Dataset1)(RMSE,MAE,MD,SD,R2,DTW)	Continuous Tracking Metrics(Dataset2)RMSE,MAE,MD,SD,R2,DTW)	High-Risk Temperature Detection Metrics(Dataset1)	High-Risk Temperature Detection Metrics(Dataset2)
15	Buller (2013)	Extended Kalman Filter	Extended Kalman Filter using heart rate as a nonlinear observation of core temperature. Time update assumes a linear autoregressive model $CT_t = CT_{t-1} + f,\; f\sim\mathcal{N}(0,\gamma^2)$. Heart rate is mapped to CT through a quadratic observation model $HR_t = b_2 CT_t^2 + b_1 CT_t + b_0 + g$, enabling EKF linearization and recursive minute-by-minute CT estimation.	Heart rate	Gastrointestinal temperature	RMSE: 0.30 ± 0.13 °C MD: −0.03 °C SD: ±0.32 °C R²: 0.71	RMSE:0.4108 MAE:0.2943 MD:-0.0520 SD:0.4075 R2:0.4686	RMSE:0.6563 MAE:0.4746 MD:0.1388 SD:0.6415 R2:-0.4010	Accuracy: 0.8186 Sensitivity: 0.7117 Specificity: 0.9171 AUC: 0.9004 RMSE: 0.5384	Accuracy: 0.7728 Sensitivity: 0.3328 Specificity: 0.8549 AUC: 0.8202 RMSE: 0.4796
32	Buller (2015)	Extended Kalman Filter	Same with Buller (2013)	Heart rate	Gastrointestinal temperature	RMSE: 0.21 ± 0.11°C MD: 0.02°C SD:±0.25°C	Same with Buller (2013)	Same with Buller (2013)	Same with Buller (2013)	Same with Buller (2013)
17	Hunt (2019)	Extended Kalman Filter	Same with Buller (2013)	Heart rate	Gastrointestinal temperature	RMSE: 0.32°C; MAE: 0.25 ± 0.20°C; MD: 0.01°C; SD: ±0.33 °C	Same with Buller (2013)	Same with Buller (2013)	Same with Buller (2013)	Same with Buller (2013)
48	Buller (2020)	Extended Kalman Filter	Same with Buller (2013)	Heart rate	Gastrointestinal temperature	RMSE: HOT: 0.37 ± 0.13°C WARM: 0.49 ± 0.26°C MD: HOT: −0.10°C WARM: 0.34°C SD: HOT: ±0.37°C WARM: ±0.40°C	Same with Buller (2013)	Same with Buller (2013)	Same with Buller (2013)	Same with Buller (2013)
20	Egbert (2022)	Extended Kalman Filter	Same with Buller (2013)	Heart rate	Gastrointestinal temperature	RMSE: 0.41~°C; MAE: 0.32~°C; MD: -0.14~°C; SD: ±0.39 °C	Same with Buller (2013)	Same with Buller (2013)	Same with Buller (2013)	Same with Buller (2013)
163	Falcone (2022)	Extended Kalman Filter	Same with Buller (2013)	Heart rate	Gastrointestinal temperature	Not reported in the paper.	Same with Buller (2013)	Same with Buller (2013)	Same with Buller (2013)	Same with Buller (2013)
54	Peggen (2024)	Extended Kalman Filter	Same with Buller (2013)	Heart rate	Gastrointestinal temperature	RMSE: 0.37 ± 0.15°C; MD: 0.09 °C; SD: ±0.22 °C	Same with Buller (2013)	Same with Buller (2013)	Same with Buller (2013)	Same with Buller (2013)
106	Seng (2016)	Extended Kalman Filter	Nonlinear state-space EKF with heart-rate–driven dynamics and cubic skin-temperature observation. The state transition follows a nonlinear autoregressive exogenous model, $T_{c,t}=\alpha_0+\alpha_1 T_{c,t-1}+\alpha_2 T_{c,t-1}^2+\alpha_3 HR_{t-1}+\omega_t$, and the observation model maps chest skin temperature to core temperature via a cubic function, $T_{sk,t}=\beta_0+\beta_1 T_{c,t}+\beta_2 T_{…	Surface chest skin temperature, heart rate	Gastrointestinal temperature	RMSE: 0.29 °C MD: 0.11 °C SD: ±0.27 °C	RMSE:0.3269 MAE:0.2530 MD:-0.0214 SD:0.3262 R2:0.6634	RMSE:0.5220 MAE:0.4122 MD:0.1466 SD:0.5009 R2:0.1139	Accuracy: 0.8237 Sensitivity: 0.7742 Specificity: 0.8693 AUC: 0.9201 RMSE: 0.3981	Accuracy: 0.7904 Sensitivity: 0.8127 Specificity: 0.7862 AUC: 0.8740 RMSE: 0.3903
6	Rizvi (2022)	Extended Kalman Filter	Modified EKF with phase-dependent measurement models. Time update: $CT_t=a1*CT_{t-1} + a0+\varepsilon$. HR-based observation: $HR_t=b_1 CT_t^2+b_2 CT_t+b_3+\eta$, with separate $(b_1,b_2,b_3)$ for exercise and recovery, selected via a 5-min moving-average HR rule.	Heart rate	Gastrointestinal temperature	RMSE: 0.16°C MD: -0.03°C SD: ±0.16°C	RMSE: 0.3952 MAE: 0.3079 MD: -0.0172 SD: 0.3948 R²: 0.5082	RMSE: 0.5400 MAE: 0.4279 MD: 0.0472 SD: 0.5379 R²: 0.0517	Accuracy: 0.8186 Sensitivity: 0.7523 Specificity: 0.8797 AUC: 0.9028 RMSE: 0.4932	Accuracy: 0.8144 Sensitivity: 0.7180 Specificity: 0.8324 AUC: 0.8778 RMSE: 0.5062
140	Falcone (2024)	Extended Kalman Filter	A biphasic Kalman filter (BKFB) model with separate observation functions for core-temperature increase and decrease phases. The time-update assumes $CT_t = a1*CT_{t-1} + a0+ \omega_t$, while the measurement model maps heart rate (HR) to core temperature through phase-specific quadratic functions, $\text{HR}_t = f_{\uparrow}(CT_t) + \eta_t$ during activity and $\text{HR}_t = f_{\downarrow}(CT_t) …	Heart rate	Gastrointestinal temperature	RMSE:0.28 ± 0.12°C.	RMSE:0.3662 MAE:0.2700 MD:-0.0170 SD:0.3658 R2:0.5777	RMSE:0.4921 MAE:0.3742 MD:-0.0309 SD:0.4911 R2:0.2124	Accuracy: 0.8270 Sensitivity: 0.7373 Specificity: 0.9096 AUC: 0.9172 RMSE: 0.4808	Accuracy: 0.8478 Sensitivity: 0.4567 Specificity: 0.9208 AUC: 0.8196 RMSE: 0.7072
136	Buller (2010)	Kalman Filter	A linear Kalman filter was implemented with core temperature (CT) as the latent state. CT dynamics were modelled using a first-order autoregressive process: $$ CT_t = a_1 CT_{t-1} + a_0 + \omega_t, \qquad \omega_t \sim \mathcal{N}(0, Q). $$ Heart rate (HR) was incorporated through a linear observation model derived from two anchor points in the HR--CT plane: $$ HR_t = a\, CT_t + b + \nu_t, \qquad…	Heart rate	Gastrointestinal temperature	RMSE: 0.30 °C MD: 0.02 °C SD: ±0.18°C	RMSE:0.4053 MAE:0.3530 MD:0.2693 SD:0.3029 R2:0.4827	RMSE:0.4712 MAE:0.3914 MD:0.0039 SD:0.4712 R2:0.2778	Accuracy: 0.7065 Sensitivity: 0.9744 Specificity: 0.4600 AUC: 0.9215 RMSE: 0.3146	Accuracy: 0.6690 Sensitivity: 0.8411 Specificity: 0.9772 AUC: 0.7486 RMSE: 0.6690
18	Welles (2018)	Kalman Filter	A linear Kalman filter was used to estimate core temperature (CT) from head skin temperature ($T_{\mathrm{sk}}$) and heart rate (HR). The state-transition model followed a first-order autoregressive form: \[ CT_t = a\,CT_{t-1} + a_0 + w_t, \qquad w_t \sim \mathcal{N}(0,Q). \] The observation model linearly mapped CT to the measured signals: \[ \mathbf{z}_t = \begin{bmatrix} T_{\mathrm{sk}}(t)\\ H…	Skin temperature (forehead, pectoralis, scapula, lower back, vastus medialis, gastrocnemius), heart rate	Gastrointestinal temperature	Thigh+HR: RMSE(overall)=0.30°C; RMSE(by subject)=0.28$\pm$0.10°C; MD=0.04°C, SD=0.19°C. Scapula+HR: RMSE(overall)=0.28°C; RMSE(by subject)=0.25$\pm$0.12°C; MD=-0.03°C,SD=0.15°C. Forehead+HR: RMSE(overall)=0.30°C; RMSE(by subject)=0.28$\pm$0.12°C; MD=0.04°C, SD=0.17°C.	Thigh: RMSE:0.3618 MAE:0.2849 MD:-0.0203 SD:0.3612 R2:0.5877 Forehead: RMSE:0.4489 MAE:0.3284 MD:-0.0368 SD:0.4474 R2:0.3654	Thigh: RMSE:0.6799 MAE:0.5440 MD:0.1557 SD:0.6618 R2:-0.5035 Forehead: RMSE:0.5348 MAE:0.4156 MD:-0.0222 SD:0.5343 R2:0.0698	Thigh: Accuracy: 0.8273 Sensitivity: 0.7986 Specificity: 0.8538 AUC: 0.9023 RMSE: 0.3858 Forehead: Accuracy: 0.7911 Sensitivity: 0.6792 Specificity: 0.8941 AUC: 0.8749 RMSE: 0.5864	Thigh: Accuracy: 0.7506 Sensitivity: 0.7744 Specificity: 0.7461 AUC: 0.8233 RMSE: 0.5981 Forehead: Accuracy: 0.7855 Sensitivity: 0.4421 Specificity: 0.8496 AUC: 0.8107 RMSE: 0.5318
46	Kim (2016)	Statistical model (linear regression)	Rectal temperature predicted from single-site skin temperature using site-specific linear regression: \[ CT = a\, T_{\mathrm{skin}} + b, \]	Twelve skin temperatures measured at: forehead, chest, abdomen, upper back, upper arm, forearm, hand, thigh, calf, dorsal foot, lateral foot, toe.	Rectal temperature	R^2: Forehead 0.826 Chest 0.824 Abdomen 0.473 Back 0.494 Upper arm 0.779 Forearm 0.753 Hand 0.382 Thigh 0.688 Calf 0.619 Foot 0.684 Lateral foot 0.606 Toe 0.571	Forehead: RMSE: 0.5701 MAE: 0.4605 MD: -0.0070 SD: 0.5700 R²: -0.0059 Chest: RMSE: 0.5462 MAE: 0.4457 MD: -0.0016 SD: 0.5462 R²: 0.0766 Abdomen: RMSE: 0.5450 MAE: 0.4411 MD: -0.0067 SD: 0.5450 R²: 0.0804 Upper back: RMSE: 0.5708 MAE: 0.4664 MD: -0.0028 SD: 0.5708 R²: -0.0085 Lower back: RMSE: 0.5638 MAE: 0.4554 MD: -0.0038 SD: 0.5638 R²: 0.0160 Upper arm: RMSE: 0.5068 MAE: 0.4061 MD: -0.0055 SD: …	Forehead: RMSE: 0.5107 MAE: 0.4188 MD: 0.0027 SD: 0.5107 R²: 0.1514 Upper arm: RMSE: 0.5444 MAE: 0.4628 MD: -0.0081 SD: 0.5444 R²: 0.0355 Lower arm: RMSE: 0.5521 MAE: 0.4663 MD: -0.0068 SD: 0.5520 R²: 0.0082 Hand: RMSE: 0.5473 MAE: 0.4595 MD: -0.0067 SD: 0.5473 R²: 0.0252 Thigh: RMSE: 0.5259 MAE: 0.4442 MD: -0.0073 SD: 0.5259 R²: 0.1000 Calf: RMSE: 0.5304 MAE: 0.4476 MD: -0.0089 SD: 0.5303 R²: 0.…	Forehead: Accuracy: 0.5532 Sensitivity: 0.2989 Specificity: 0.7827 AUC: 0.5642 RMSE: 0.5920 Chest: Accuracy: 0.5918 Sensitivity: 0.4953 Specificity: 0.6789 AUC: 0.6302 RMSE: 0.5568 Abdomen: Accuracy: 0.6176 Sensitivity: 0.5447 Specificity: 0.6834 AUC: 0.6528 RMSE: 0.5595 Upper back: Accuracy: 0.5138 Sensitivity: 0.2226 Specificity: 0.7765 AUC: 0.5311 RMSE: 0.5921 Lower back: Accuracy: 0.5610 Sens…	Forehead: Accuracy: 0.8406 Sensitivity: 0.0000 Specificity: 0.9971 AUC: 0.7047 RMSE: 0.7963 Upper arm: Accuracy: 0.8431 Sensitivity: 0.0000 Specificity: 1.0000 AUC: 0.5705 RMSE: 0.8652 Lower arm: Accuracy: 0.8431 Sensitivity: 0.0000 Specificity: 1.0000 AUC: 0.5233 RMSE: 0.8835 Hand: Accuracy: 0.8431 Sensitivity: 0.0000 Specificity: 1.0000 AUC: 0.5983 RMSE: 0.8638 Thigh: Accuracy: 0.8431 Sensitivi…
12	Han (2025)	Machine learning model (Kalman filter + Deep learning, LTSF-Informer)	A hybrid framework combining a extended Kalman filter with a long-term sequence forecasting model (Informer). The EKF estimates core temperature from heart rate using \[ CT_t = a_1 CT_{t-1} + a_0 + f_t,\qquad HR_t = b_2 CT_t^{2} + b_1 CT_t + b_0 + g_t, \] providing a denoised HR-derived CT feature. The Informer then predicts future core temperature using ProbSparse attention, \[ \mathrm{Attention…	Heart rate, 7-point skin temperature(Tsk)(forehead, chest, forearm, hand, thigh, calf, foot), mean skin temperature	Gastrointestinal temperature	1. HR only: MAE: 0.17 °C RMSE: 0.28 °C R²: 0.70 2. HR + 3-point Tsk: MAE: 0.13 °C RMSE: 0.24 °C R²: 0.72 3. HR + 4-point Tsk: MAE: 0.11 °C RMSE: 0.18 °C R²: 0.83 4. HR + 7-point Tsk: MAE: 0.09 °C RMSE: 0.12 °C R²: 0.92	HR only: RMSE: 0.4107 MAE: 0.3181 MD: -0.0737 SD: 0.4040 R²: 0.1991 HR + 3-point Tsk: RMSE: 0.4128 MAE: 0.3187 MD: -0.0985 SD: 0.4008 R²: 0.1911 HR + 4-point Tsk: RMSE: 0.4110 MAE: 0.3166 MD: -0.0990 SD: 0.3989 R²: 0.1982 HR + 7-point Tsk: RMSE: 0.4152 MAE: 0.3211 MD: -0.0993 SD: 0.4031 R²: 0.1816	HR only: RMSE: 0.3354 MAE: 0.2708 MD: 0.0289 SD: 0.3341 R²: 0.5949	HR only: Accuracy: 0.7301 Sensitivity: 0.8080 Specificity: 0.6138 AUC: 0.7987 RMSE: 0.4483 HR + 3-point Tsk: Accuracy: 0.7316 Sensitivity: 0.8856 Specificity: 0.5019 AUC: 0.7968 RMSE: 0.4652 HR + 4-point Tsk: Accuracy: 0.7372 Sensitivity: 0.8881 Specificity: 0.5121 AUC: 0.8040 RMSE: 0.4627 HR + 7-point Tsk: Accuracy: 0.7271 Sensitivity: 0.8856 Specificity: 0.4907 AUC: 0.7915 RMSE: 0.4672	HR only: Accuracy: 0.8533 Sensitivity: 0.0000 Specificity: 1.0000 AUC: 0.8343 RMSE: 0.4898
